# Supplementary material for: Metabolomics reveals metabolites associated with hair follicle cycle in cashmere goats
Source: BMC Vet Res. 2024 May 17;20:208. doi: 10.1186/s12917-024-04057-0 (PMC11100241; doi:10.1186/s12917-024-04057-0)
Supplement: Supplementary file 1 — Supplementary Material 1 [file 12917_2024_4057_MOESM1_ESM.xlsx]

## Sheet: Table S1
Table S1 Metabolites contained in 5 significant categories.
Category 4	Category 3	Category 2	Category 1	Category 0
D-Allo-Isoleucine	4-Hydroxyhippurate	L-Histidine	D-Ornithine	1-Aminocyclohexanecarboxylic acid
DL-Leucine	N-Acetylneuraminic Acid(SA)	L-Threonine	L-Cystine	3-Hydroxy-L-phenylalanine
DL-O-tyrosine	N-Amidino-L-Aspartate	3-(pyrazol-1-yl)-L-alanine	L-Glutamic Acid	6-Diazo-5-oxo-L-norleucine
L-Alanine	N-Methyl-L-Glutamate	5-Hydroxy-L-Tryptophan	N(6),N(6)-Dimethyl-L-lysine	Ala-Phe
L-Arginine	Nα-Acetyl-L-glutamine	Methionine Sulfoxide	N-Formylglycine	Ala-gln
L-Asparagine Anhydrous	Ureidosuccinic acid	N-acetylornithine	N-Propionylglycine	Aspartyl valine
L-Aspartic Acid	Dopaquinone	O-Phospho-L-Serine	2,6-Diamino-5-hydroxyhexanoic-acid	Cyclo(Pro-Val)
L-Citrulline	2-Picolinic Acid	S-(5-Adenosy)-L-Homocysteine	2-Methylbutyrylglycine	Cys-Gly
L-Cysteine	Guanidine	S-(Methyl)glutathione	2-Phenylglycine	Glu-Glu-Ile
L-Glycine	Lythramine	3,4-Dimethylbenzoic acid	4-Hydroxy-L-Glutamic Acid	Glu-His
L-Lysine	P–Hydroxyphenyl Acetic Acid	Taurocholic acid	L-threo-3-Methylaspartate	Gly-Phe
L-Methionine	Pyridoxine 5'-Phosphate	Spermidine	N-Acetyl-L-Glutamic Acid	His-Tyr
L-Norleucine	1-Methyladenosine	2,5-Dihydroxybenzoic acid	N-Myristoylglycine	L-Glutamine
L-Norvaline	2'-O-methyladenosine	3-Amino-4-Hydroxybenzoic Acid	O-phosphate-L-tyrosine	Leu-Asp
L-Ornithine	Cytidine 2',3'-cyclic monophosphoric acid	3-Hydroxyanthranilic Acid	Phe-Pro	Leu-Phe
L-Phenylalanine	N6-methyladenosine	1-Methylxanthine	2-(Acetylamino)-2-deoxy-A-D-glucopyranose	Lys-Leu
L-Proline	Uridine	2'-Deoxycytidine-5'-Monophosphate	N-Acetyl-D-Galactosamine	Lys-Phe
L-Saccharopine	Xanthine	2-Aminomethylpyrimidine	4-acetoxyphenol	N-Acetyl-L-phenylalanine
L-Tryptophan	Xanthosine-5'-monophosphate	Inosine 5'-monophosphate	Catechol	N-ethylene glycol neuraminic acid
L-Tyrosine	Dl-Glyceraldehyde 3-Phosphate	UDP-glucose	2,6-Di-tert-butyl-4-(hydroxymethyl)phenol	Phe-Gly
L-Valine	2-Deoxyribose 1-Phosphate	LPC(0:0/15:0)	2-Phenylpropylamine	Phe-Ile
Methylcysteine	PC(8:0/8:0)	LPC(15:0/0:0)	4-Chloroaniline	Phe-Tyr
Sarcosine	LPC(0:0/16:1)	LPE(16:1/0:0)	Scriptaid	Tyr-Gly
β-Alanine	LPC(16:1/0:0)	1,6-anhydro-β-D-glucose	Chenodeoxycholic Acid	Tyr-Leu
(+/-)-High-Proline	LPE(0:0/16:1)	D-cellobiose	2-Methoxybenzoic Acid	Tyr-Ser
(2S,-3S)-3-methylphenylalanine	LPE(0:0/20:5)	Glycogen	1,7-Dimethylxanthine	Tyr-Tyr
(R)-(-)-2-phenylglycine	LPE(20:5/0:0)	UDP-D-galactose	1-Methylguanine	Val-Arg
1-Amino-1-cyclobutane-carboxylic-acid	Melibiose	UDP-xylose	5-Hydroxy-2'-deoxyuridine	Val-Asp
2-Methylhippuric acid	Stachyose	Carnitine ph-C1	6'-Sialyllactose	Val-Hyp
3-Hydroxy-3-Methylpentane-1,5-Dioic Acid	Carnitine C4:0	Ala-Met	6-O-methylguanine	γ-Glu-Lys
5-Aminovaleric Acid	Carnitine C9:1	Arg-Thr	Creatine phosphate	2-Carboxybenzaldehyde
5-Oxoproline	Carnitine isoC4:0	Cysteine-glutathione disulfide	Inosine	2-Hydroxycinnamic acid
6-Aminocaproic-Acid	Cyclo(Ala-Pro)	Met-Arg	Pyrimidine	P-Coumaric Acid
Acetylvaline	Glu-Cit	N-Acetyl-Asp-Glu	2-Aminoethanesulfinic Acid	Quinmerac
Ala-Lys	Pro-Ile	Pro-Val	p-Tolyl Sulfate	Biotinamide
Allantoic acid	Ser-Glu	Tyr-Thr	18-Hydroxycorticosterone	Butylamine
Cycloleucine	5(S),15(S)-DiHETE	10-Hydroxystearic Acid	3,3',5-Triiodo-L-Thyronine	Diethanolamine
Cysteine ​​sulfinic acid	2-Aminoadipic Acid	15(S)-HETrE	Cytochalasin H	Methylguanidine
D-Proline-betaine	4-Carboxypyrazole	5-HETrE	estrone 3-sulfate	N-Acetylhistamine
Gly-Leu	D-piperidine acid	8(S)-HETrE	2-Amino-3-phosphonopropionic-acid	Palmitoylethanolamide（(PEA）
L-Carnosine	Mandelic Acid	2-Hexyldecanoic acid	D-Sedoheptuiose 7-Phosphate	(E)-Guggulsterone
L-Cystathionine	Pyrazine-2-carboxylic acid	8,15-Dihete	Sorbitol 6-phosphate	Nicotinic Acid
L-Tryptophanamide	4-Aminomethylpyrimidine	FFA(16:1)	LPA(0:0/16:0)	Pantothenate
L-Tyrosine methyl ester	6-hydroxy-3-succinylpyridine	2,3-Dihydroxybenzoic acid	LPA(16:0/0:0)	Riboflavin
L-kynurenine	Pyrimidine-4-carboxylic acid sodium salt	2,6-Diaminooimelic Acid	LPA(0:0/18:0)	LPC(0:0/14:0)
Methionine methyl ester		3,5-Dihydroxybenzoic acid	LPC(0:0/18:2)	LPC(0:0/20:1)
N'-Formylkynurenine		3-Amino-5-hydroxybenzoic acid	LPC(0:0/20:4)	LPC(12:0/0:0)
N,N-Dimethylarginine			LPC(18:2/0:0)	LPC(20:1/0:0)
N-Acetyl-L-Histidine			LPC(20:4/0:0)	LPE(0:0/22:6)
N-Acetyl-L-Leucine			LPC(22:5/0:0)	LPE(17:1/0:0)
N-Acetyl-L-alanine			LPC(O-16:1/0:0)	LPE(18:1/0:0)
N-Acetyl-L-methionine			LPC(O-18:1/0:0)	LPE(22:6/0:0)
N-Acetylglycine			PC(O-16:0/0:0)	1-Methyladenine
N-Acetylthreonine			LPS(22:6/0:0)	1-Methylguanosine
N-Alpha-Acetyl-L-Asparagine			L-lyxose	1-Methylinosine
N-Ethylglycine			3'-Sialyllactose	2'-Aenylic Acid
N-Isovaleroylglycine			D-Saccharic Acid 1,4-lactone (hydrate)	2-(Dimethylamino)Guanosine
N-MethyTrans-4-Hydroxy-Proline			D-Trehalose	2-Methylguanosine
N-Methyl-D-Aspartic Acid			Lactose	3'-Aenylic Acid
N-Methyl-α-aminoisobutyric acid			Lactulose	5-Methyluridine
N-Methylalanine			Maltose	6-aminonicotinamide
N-Phenylacetylglycine			N-Acetylmannosamine	7-Methylguanosine
N-acetyl-beta-alanine			2-keto-D-gluconic acid	7-Methylxanthine
N-lactoyl-phenylalanine			Carnitine C14:2	Adenine
O-Acetyl-L-serine			Carnitine C15:DC	Adenosine 5'-Monophosphate
Phenylacetyl-L-Glutamine			Carnitine C16-OH	Cytarabine
S-Adenosyl-L-Methionine			Carnitine C16:0	Cytidine-5-Monophosphate
S-Allyl-L-cysteine			Carnitine C3:0	Deoxyguanosine 5'-monophosphate(dGMP)
S-Methyl-L-Cysteine-S-oxide			Carnitine C6:0	N6-(2-Hydroxyethyl)adenosine
(R)-(-)-1-Amino-2-propanol			Carnitine C6:DC	N6-Isopentenyladenosine
5-Methoxytryptamine			Carnitine C7-OH	N6-Succinyl Adenosine
Acrylamide			Carnitine C9:DC	Nicotinic Acid Adenine Dinucleotide
Aniline			Carnitine C14:0	Thymine
Caldine			DL-Carnitine	Uridine 5-Monophosphate
N-(2-hydroxyethyl) lactamide			Anserine	Xanthosine
N1-Acetylspermidine			Arg-Ala	6β-hydroxytestosterone
Octadecanamide			Arg-Asn	Butenoyl-PAF
Phenethylamine			Asn-Lys	N-Acetyl-5-Hydroxytryptamine
Trimethylamine-N-Oxide			Asn-Met	2-O-α-D-glucopyranosyl-L-ascorbic acid
1-Hydroxylamino-2-phenylethane			Asp-Glu	D-Allose
3-Aminoquinoline			Cyclo(Pro-Glu)	D-Fructose 6-Phosphate-Disodium Salt
3-aminobenzamide			Glu-Phe	D-Glucoronic Acid
4-Hydroxybenzyl alcohol			Gly-His	D-Glucose
4-Hydroxyquinoline			Leu-Ala-Val	D-Glucose 6-Phosphate
Acetaminophen sulfate			Phe-Glu	D-Gulonic acid γ-lactone
Benzaldehyde			Pro-Asn	D-Mannose 6-phosphate
Bergaptol			Pro-Asp	D-Ribono-1,4-lactone
N-Phenylanthranilic acid			Pro-Glu	D-Tagatose
alpha-hexylcinnamaldehyde			Tyr-Pro	D-Talose
1-Aminopropan-2-ol			Tyr-Val	D-Xylulose 5-phosphate
Calcitriol			Val-Gln	D-ribonate lithium salt
Choline			Val-Glu	N-Acetylglucosamine 1-Phosphate
Sn-Glycero-3-Phosphocholine			(±)19(20)-EpDPE(A)	Ribulose-5-Phosphate
Gamma-Mercholic Acid			11,12-EET	（2S，3R，4R，5R）-2,3,4,5,6-五羟基己醛
Taurolithocholic acid			11-HDoHE	(2-Hydroxyethyl)phosphonic acid
alpha-Muricholic acid			13,14-dihydro-15-keto PGD2	(S)-Leucic acid
beta-Muricholic acid			13,14-dihydro-15-keto PGE2	2-Aminoethanesulfonic Acid
1,4-Dihydro-1-Methyl-4-Oxo-3-Pyridinecarboxamide			15-keto-Prostaglandin-E1	2-Hydroxyglutaric acid
4-Pyridoxic Acid			8-iso-Prostaglandin-E2	2-Hydroxyhexanoic acid
6-Methylnicotinamide			9,10-DiHOME	2-Hydroxyisocaproic Acid
Ethionamide			Bicyclo Prostaglandin E2	2-methyl citric acid
N'-Methyl-2-pyridone-5-carboxamide			PGD2	5-Hydroxyhexanoic Acid
Pterine			Prostaglandin A2	Argininosuccinic acid
Pyridoxal			Prostaglandin B2	Citramalic Acid
1,3-Dicyclohexylurea			Tetranor-12(R)-HETE	Creatine
1-methylhistamine			Δ12-Prostaglandin J2	D-Malic acid
Acetylcholine			5-Hydroxyindole-3-Acetic Acid	Guanidinoethyl Sulfonate
Hypotaurocyamine			Dodecanedioic Aicd	Morpholine ethanesulfonic acid
N,N′-dicyclohexylcarbodiimide			FFA(18:3)	Tricarballylic acid
Oxidopamine			FFA(22:4)	Uric acid
3-(2-Hydroxyphenyl)propanoic acid			FFA(22:7)	2,4-Dihydroxypyridine
3-(4-Hydroxyphenyl)-Propionic Acid			Tetradecanedioic acid	2-O-Methylcytosine
Synephrine			2-Hydroxy-2-Methyl Butyric acid	5-Hydroxypyridine-2(1H)-one
Nicotinamide			2-Methyl-3-hydroxybutyric acid	Hydroxypiperazic acid
Orotic Acid			3-Hydroxy-3-Methyl Butyric Acid	(±)11(12)-DiHET
Thiamine			3-Hydroxyglutaric acid	(±)14(15)-DiHETE
Glycerol-Tributyrate			Adipic Acid	(±)17(18)-DiHETE
2'-Deoxyadenosine			Aminomalonic Acid	(±)17-HDHA
2'-Deoxyadenosine-5'-Monophosphate			Citric Acid	(±)7(8)-DiHDPE(A)
2'-Deoxyinosine-5'-monophosphate			Creatinine	(±)8(9)-DiHET
2'-Deoxyuridine			DL-Stachydrine	13-oxoODE
2'-O-Methylguanosine			Dehydroascorbic-acid	3-hydroxyhexadecanoic acid
2'-O-methylcytidine			Hydroxyphenyllactic acid	9-oxoODE
2'-O-methyluridine			Octadecanedioic acid	Carnitine C17:1:DC
2,2'-Cyclouridine			Shikimic Acid	Carnitine C18:1-OH
2-Aminoadenosine			Stachydrine	Carnitine C20:1
2-Aminopurine			Subericacid	Carnitine C22:2
2-Deoxyribose 5'-phosphate			Succinic anhydride	Carnitine C5:0
2-Hydroxy-6-Aminopurine			Traumatic acid	Carnitine C5:1
3-Deoxyguanosine			α-Hydroxyglutaric Acid (sodium salt)	Carnitine-2-methyl-C4
3-Methyladenine			Barbital	FFA(12:0)
5'-Deoxy-5'-(Methylthio) Adenosine			N-acetylpyrrolidine	FFA(14:0)
5'-Deoxy-5'-fluoroadenosine				PGK1
5'-Deoxyadenosine				TxB3
5-Acetylamino-6-amino-3-methyluracil
5-Hydroxymethyluracil
5-Methylcytosine
6-Dimethylaminopurine
6-Thio-dG
7-(alpha-D-glucosyl)-N(6)-isopentenyladenine
8-Azaguanine
ADP-ribose
Adenosine
Allopurinol
Cyclic ADP ribose
Cyclic Amp
Cytidine
Cytidine 5'-Diphosphocholine
Cytidine 5'-diphosphate
Cytidine 5'-monophosphate-N-acetylneuraminic acid（CMP-NANA）
Cytosine
Deoxycytidine
Deoxyguanosine
Guanine
Guanosine
Guanosine-5'-monophosphate
Hypoxanthine
Hypoxanthine-9-β-D-Arabinofuranoside
Isocytosine
N4-Acetylcytidine
N6-isopentene adenine
N6-methyl-2'-deoxyadenosine
Nicotinamide riboside chloride
Oxypurinol
Phosphocholine
Purine
Ribosyladenosine
Theobromine
Thymidine
Β-Nicotinamide Mononucleotide
Β-Pseudouridine
Isethionic acid
Methanesulfonic acid
20,26-dihydroxyecdysone
Epinephrine
L-Thyroxine
D-Glucosamine 6-Phosphate
Sucrose 6′-monophosphate
LPI(16:2/0:0)
Betaine
Hydroxyurea
Sphingosine (d17:1)
Sphingosyl-phosphocholine
LPA(18:1/0:0)
LPC(0:0/16:0)
LPC(0:0/18:0)
LPC(0:0/18:1)
LPC(0:0/20:2)
LPC(0:0/20:3)
LPC(0:0/22:4)
LPC(0:0/22:5)
LPC(16:0/0:0)
LPC(18:0/0:0)
LPC(18:1/0:0)
LPC(20:2/0:0)
LPC(20:3/0:0)
LPC(22:4/0:0)
LPC(O-16:0/2:0)
LPE(15:0/0:0)
PC(O-16:0/O-1:0)
Glycerophospho-N-Arachidonoyl Ethanolamine
LPE(0:0/16:0)
LPE(0:0/18:0)
LPE(0:0/18:2)
LPE(0:0/20:3)
LPE(0:0/22:4)
LPE(16:0/0:0)
LPE(18:0/0:0)
LPE(18:2/0:0)
LPE(20:3/0:0)
LPE(20:4/0:0)
LPE(22:4/0:0)
Phosphatidylethanolamine lyso alkenyl 16:0
Phosphatidylethanolamine lyso alkenyl 18:2
Tryptamine
L-Gulose
D-Arabitol
GalactinolHydrate
Galactitol
Myoinositol
Ribitol
D-Fructose
D-Mannose
D-Galacturonic Acid
D-Gluconic Acid
L-rhamnonic acid
2,4-diacetamino-2,4,6-triphenoxy-D-mannopyranose
Carnitine C16:1
Carnitine C18:2
Carnitine C18:3
Carnitine C2:0
Carnitine C7:0
Ala-His
Ala-Ile
Ala-Ser
Arg-Asp
Arg-Glu
Arg-Ile
Asn-Asp
Asn-Gln
Asn-Glu
Asn-Ile
Asn-Pro
Asp-Gly
Asp-Ile
Asp-Leu
Asp-Phe
Cys-Pro
Gln-Gly
Glu-Gln
Glu-Glu
Glu-Gly
Glu-Ile
Glu-Leu
Glu-Met
Glu-Tyr
Glu-Val
Gly-Gln
Gly-Glu
Gly-Gly-Phe
Gly-Ile
Gly-Lys
Gly-Tyr
Glyc-Pro
His-Ala
Hyp-Trp
Hyp-Val
Ile-Arg
Ile-Asn
Ile-Asp
Ile-Gln
Ile-Glu
Ile-Ile
Ile-Ile-Thr
Ile-Leu
Ile-Lys
Ile-Met
Ile-Ser
Ile-Thr
Leu-Ala
Leu-Arg
Leu-Asn
Leu-Glu
Leu-Gly-Leu
Leu-Leu
Leu-Leu-Gly
Leu-Met
Leu-Thr
Leu-Val
Lys-Ala
Lys-Gly
Lys-Thr
Lys-Val
Met-Glu
Met-Phe
Met-Tyr
Phe-Ala
Phe-Asn
Phe-Lys
Phe-Met
Phe-Phe
Phe-Thr
Phe-Val
Pro-Leu
Pro-Met
Pro-Ser
Proline-Hydroxyproline
Ser-Ile
Ser-Leu
Ser-Phe
Ser-Pro
Ser-Val
Thr-Asp
Thr-Glu
Thr-Ile
Thr-Leu
Thr-Phe
Thr-Thr
Trp-Gly
Tyr-Ala
Tyr-Asn
Tyr-Asp
Tyr-Glu
Val-Asn
Val-Ile
Val-Leu
Val-Lys
Val-Thr
Val-Tyr
cyclo(pro-pro)
γ-Glu-Gln
γ-Glu-Met
(±)12-HEPE
(±)12-HETE
(±)14(15)-EpETE
(±)15-HEPE
(±)15-HETE
(±)18-HEPE
(±)5-HEPE
(±)8-HETE
11-HEDE
11β-13,14-dihydro-15-keto Prostaglandin F2α
12-OxoETE
13(R)-HODE
13(S)-HOTrE(γ)
13,14-Dihydro-15-keto Prostaglandin F2α
13-HOTrE
14(S)-HDHA
15-HEDE
9(S),12(S),13(S)-TriHOME
AA
Carbocyclic thromboxane A2
DHA
EPA
LXB4
PGD1
PGE1
PGF1α
Prostaglandin B1
TXB2
cis-EODA
1-acetylindole
Indole
FFA(18:2)
FFA(18:4)
Pinolenic acid
Tridecanedioic acid
(R)-2-Hydroxy-3-phenylpropionic-acid
(±)-Homocitric acid
1,6-Di-O-phosphono-D-fructose
2-Methylglutaric Acid
2-amino-4-oxovaleric acid
3-(3-Hydroxyphenyl)-3-hydroxypropanoic acid
3-Carboxypropyltrimethylammonium
3-Hydroxycinnamic acid
3-Ureidopropionate
4-Guanidinobutyric Acid
8-Aminooctanoic Acid
Cholic acid
Dehydroabietic acid
Fumaric Acid
Guanidineacetic Acid
Hypaphorine
Iminodiacetic acid
Isocitric acid
Isokaurenoic acid
Isonicotinic acid
L-Cysteic acid
L-Dihydroorotic Acid
L-Lactic Acid
Maleic Acid
Oxaloacetic acid
Piperic acid
Porphobilinogen
Quinic acid
Raphanusamic acid
SDMA
ST-638
Sulfoacetic acid
Tetradecyl phosphonic acid
Tranexamic Acid
2-Methyl-1-Pyrroline
2-pyrimidine acetic acid
3-pyrimidin-2-yl-propionic acid
5,6-Dimethylbenzimidazole
Ancitabine
Barbituric-acid
Cyromazine
Hydroxyquinoline
Lumichrome
Pyrrolidine
Theophylline
Thiamine-Monophosphate

## Sheet: Table S2
Table S2 The expression of amino acids, lipids, sugars, vitamins, and co-enzymes.
Name	An	Cn	Tn
L-Phenylalanine (F)	6.35928e+08	5.87999e+08	5.8252e+08
L-Methionine (F)	1.63475e+07	8.75792e+06	7.94478e+06
L-Lysine (F)	1.10611e+08	6.95091e+07	6.51437e+07
L-Tyrosine (F)	1.75534e+08	1.32456e+08	1.17472e+08
L-Threonine (F)	2.05644e+06	2.99092e+06	1.65148e+06
L-Valine (F)	5.21108e+07	3.20047e+07	2.71946e+07
L-Isoleucine (F)	44092.1	35273.5	48920.7
DL-Leucine (F)	3.30301e+08	2.18963e+08	2.44517e+08
L-Phenylalanine (S)	6.05199e+08	5.70582e+08	5.81654e+08
L-Methionine (S)	1.44467e+07	8.24551e+06	9.21897e+06
L-Lysine (S)	1.23038e+08	6.15282e+07	6.56383e+07
L-Tyrosine (S)	1.27666e+08	9.28629e+07	9.36057e+07
L-Threonine (S)	2.28534e+06	1.18927e+06	1.61766e+06
L-Valine (S)	3.86851e+07	2.42046e+07	2.36765e+07
L-Isoleucine (S)	27855.3	17032.6	31663.5
DL-Leucine (S)	2.38538e+08	1.66712e+08	1.88671e+08
L-Cysteine (F)	1.33722e+07	1.88941e+07	2.11466e+07
L-Alanine (F)	2.21196e+07	1.77571e+07	1.83483e+07
L-Glutamic Acid (F)	9.31397e+07	8.11868e+07	8.97867e+07
L-Glycine (F)	1.47663e+06	1.55286e+06	1.69146e+06
L-Cystine (F)	973339	734948	1.55265e+06
L-Arginine (F)	1.3406e+07	1.26023e+07	1.09582e+07
L-Proline (F)	5.43807e+07	3.41965e+07	3.31651e+07
L-Tryptophan (F)	5.20671e+06	1.75515e+06	1.69052e+06
L-Serine (F)	1.9021e+07	2.92497e+07	2.26671e+07
L-Aspartic Acid (F)	1.75069e+07	1.59034e+07	1.04115e+07
L-Histidine (F)	6.86665e+07	6.94539e+07	5.04804e+07
L-Cysteine(S)	2.6156e+07	2.06063e+07	1.95059e+07
L-Alanine(S)	2.17938e+07	1.43415e+07	1.63735e+07
L-Glutamic Acid(S)	1.21972e+08	6.72125e+07	9.03516e+07
L-Glutamine(S)	2.16359e+06	1.24828e+06	1.33782e+06
L-Glycine(S)	2.24173e+06	1.80118e+06	1.40519e+06
L-Arginine(S)	7.72788e+06	5.11583e+06	6.50723e+06
L-Proline(S)	7.53863e+07	2.83921e+07	3.39052e+07
L-Tryptophan(S)	2.64642e+06	1.83283e+06	1.70155e+06
L-Serine(S)	1.8051e+07	1.08545e+07	1.16972e+07
L-Aspartic Acid(S)	3.89416e+07	7.49994e+06	9.53603e+06
L-Histidine(S)	3.66829e+07	2.72412e+07	2.79637e+07
(E)-Guggulsterone(F)	45073.4	9	6291.26
6-Hydroxynicotinic Acid(F)	1.19121e+06	1.62185e+06	3.9637e+06
Ethisterone(F)	210276	419084	510988
Nicotinamide(F)	2.74614e+08	1.37183e+08	1.40385e+08
Nicotinic Acid(F)	849831	581661	562624
Orotic Acid(F)	90717.1	11016.9	21390.1
Pantetheine(F)	1.90968e+08	1.94237e+08	2.00514e+08
Pantothenate(F)	4.49987e+06	1.89658e+06	1.37432e+06
Pyridoxine 5'-Phosphate(F)	687754	407502	457518
Riboflavin(F)	1.7875e+06	888893	797010
Thiamine(F)	119726	45601.8	55290.3
Vitamin D3(F)	13789.5	21337.9	30430.6
(E)-Guggulsterone(S)	58545.5	33747.3	9
6-Hydroxynicotinic Acid(S)	416654	339086	927398
Ethisterone(S)	323901	561016	996354
Nicotinamide(S)	2.13824e+08	1.61148e+08	1.71613e+08
Nicotinic Acid(S)	581242	507824	470726
Orotic Acid(S)	72931.2	52473.8	45984.4
Pantetheine(S)	1.99792e+08	1.9995e+08	1.98572e+08
Pantothenate(S)	4.86889e+06	3.40332e+06	2.8024e+06
Pyridoxine 5'-Phosphate(S)	568137	877712	708653
Riboflavin(S)	1.53338e+06	1.36946e+06	1.08159e+06
Thiamine(S)	140648	75628.4	59672.1
Vitamin D3(S)	20913.9	6949.96	16177.5
D-Fructose(F)	9.76918e+06	8.46021e+06	7.64232e+06
D-Glucose(F)	939981	976443	688275
Glycogen(F)	131061	131740	83863.2
Lactose(F)	73985.8	55242.4	100229
Maltose(F)	73985.8	55242.4	100229
D-Fructose(S)	2.51019e+07	8.53785e+06	8.59706e+06
D-Glucose(S)	1.62805e+06	1.20505e+06	1.32632e+06
Glycogen(S)	233054	195442	91792.8
Lactose(S)	188971	50440.1	78406.5
Maltose(S)	188971	50440.1	78406.5
16-Hydroxyhexadecanoic acid(F)	466164	982969	476393
2-Hexyldecanoic acid(F)	565694	9	9
2-hydroxyhexadecanoic acid(F)	466164	982969	476393
3-hydroxyhexadecanoic acid(F)	184151	181192	158081
8,15-Dihete(F)	243319	223618	146251
9,10-dihydroxystearic acid(F)	131443	97505.7	194062
DL-2-hydroxystearic acid(F)	23572.7	80844.3	26280.6
Dodecanedioic Aicd(F)	602643	317670	392440
Hexadecanedioic acid(F)	833019	297322	933737
Pinolenic acid(F)	205517	52490.1	84355.8
Tetradecanedioic acid(F)	188391	33913.6	50515.4
Tridecanedioic acid(F)	431073	330432	316699
16-Hydroxyhexadecanoic acid(S)	605047	1.01314e+06	726232
2-Hexyldecanoic acid(S)	1.46774e+06	1.97879e+06	801979
2-hydroxyhexadecanoic acid(S)	605047	1.01314e+06	726232
3-hydroxyhexadecanoic acid(S)	188175	163406	158590
8,15-Dihete(S)	293659	263950	192431
9,10-dihydroxystearic acid(S)	189129	131187	297795
DL-2-hydroxystearic acid(S)	22422.9	71494.4	33704.8
Dodecanedioic Aicd(S)	232408	228474	251228
Hexadecanedioic acid(S)	259305	226328	323130
Pinolenic acid(S)	41050.5	30300.5	33310.9
Tetradecanedioic acid(S)	65783.6	69117.9	103690
Tridecanedioic acid(S)	338550	294336	282858
FFA(12:0)(F)	2.40832e+07	2.38608e+07	2.33496e+07
FFA(14:0)(F)	59992.9	51240.3	52759.2
FFA(15:1)(F)	1.186e+06	1.32413e+06	1.24544e+06
FFA(16:0)(F)	1.20434e+06	1.92238e+06	1.24847e+06
FFA(16:1)(F)	3.48807e+07	2.5616e+07	1.72543e+07
FFA(18:2)(F)	1.08896e+06	312970	463055
FFA(18:3)(F)	264255	76683.4	105674
FFA(18:4)(F)	80461.7	14240.5	25405.3
FFA(20:0)(F)	142892	117896	143688
FFA(22:4)(F)	41527.5	26761.4	28120
FFA(22:7)(F)	233544	113908	145263
FFA(12:0)(S)	2.65387e+07	2.67834e+07	2.69196e+07
FFA(14:0)(S)	60863.5	60285.1	51472.4
FFA(15:1)(S)	1.20837e+06	1.0791e+06	1.25805e+06
FFA(16:0)(S)	713900	1.30482e+06	1.00812e+06
FFA(16:1)(S)	3.71647e+07	3.80019e+07	2.20503e+07
FFA(18:2)(S)	282849	192085	218217
FFA(18:3)(S)	31938.8	29417.6	58340
FFA(18:4)(S)	4434.49	8282.82	3638.09
FFA(20:0)(S)	134416	129061	133905
FFA(22:4)(S)	18475.5	17745.3	18824.5
FFA(22:7)(S)	67087.5	9	27700.8

## Sheet: Table S3
Table S3 The log2FC, P-value, VIP and AUC values of differentially expressed metabolites in Cn vs. An.
name	log2FC	P-value	VIP	AUC
Oxoadipic Acid	-3.77762	0.00628057	1.29716	0.979167
1-Methyl-hydantoin	-3.6153	0.000733821	1.57192	0.986111
Carnitine C19:0	-2.44759	0.0290556	1.07129	0.965278
Glycohyocholic acid	-2.41365	0.00243175	1.42261	0.895833
α-Ketoglutaric Acid（α-KG）	-2.30996	0.0110415	1.1886	0.916667
Glycocholic Acid	-2.30912	0.00216089	1.44178	0.909722
Uridine 5’-Diphosphate	-2.28294	0.00807061	1.20155	0.857639
N-glutarylglycine	-2.17676	0.00910018	1.25492	0.8125
Pyrrole-2-Carboxylic Acid	-1.74972	0.0105921	1.19821	0.788194
DL-2-hydroxystearic acid	-1.72771	0.00294967	1.42869	0.902778
Glycine deoxycholic acid	-1.41739	0.0256074	1.01734	0.805556
4-Phenylbutyric acid	-1.36964	0.0129447	1.10126	0.770833
Glycochenodeoxycholic Acid	-1.34484	0.0276101	1.00944	0.791667
Hyodeoxycholic acid	-1.03485	0.0034545	1.30092	0.798611
N-Acetylaspartate	-0.939406	0.000761549	1.44281	0.854167
2-hydroxyhexadecanoic acid	-0.897948	0.00519073	1.31459	0.847222
16-Hydroxyhexadecanoic acid	-0.897948	0.00519073	1.31459	0.847222
Ethisterone	-0.87561	0.00982763	1.2022	0.777778
LPC(13:0/0:0)	-0.860017	0.00663003	1.25365	0.819444
5-Phenyl-1-pentanol	-0.832625	0.0110669	1.16782	0.791667
FFA(16:0)	-0.7505	0.0243875	1.04898	0.763889
Inosine diphosphate	-0.530781	0.00380427	1.32325	0.868056
5-Carboxyvanillic Acid	-0.487372	0.00862471	1.24276	0.756944
L-Iditol	-0.363916	0.00418538	1.31113	0.854167
3-Hydroxyphenylurea	-0.12121	0.0176245	1.10231	0.784722
2,4-Quinolinediol	0.0466113	0.0143839	1.07568	0.770833
3-(2-Hydroxyphenyl)propanoic acid	0.0472693	0.0188695	1.11742	0.736111
3-(4-Hydroxyphenyl)-Propionic Acid	0.0472693	0.0188695	1.11742	0.736111
Catechol	0.0620459	0.0104195	1.16794	0.819444
Glycolithocholic acid	0.0811564	0.0386818	1.00814	0.736111
Barbital	0.0914533	0.0118839	1.17154	0.770833
LPS(22:6/0:0)	0.093181	0.019683	1.09647	0.763889
18-Hydroxycorticosterone	0.0963393	0.0286111	1.05826	0.722222
DL-O-tyrosine	0.0992912	0.000235661	1.55073	0.902778
L-Phenylalanine	0.0992912	0.000235661	1.55073	0.902778
(R)-2-Hydroxy-3-phenylpropionic-acid	0.122846	0.00139837	1.42675	0.840278
N,N′-dicyclohexylcarbodiimide	0.143561	0.012326	1.16034	0.791667
FFA(20:0)	0.16723	0.0112964	1.19421	0.791667
Indole	0.191023	8.22013e-06	1.77168	0.965278
Cytochalasin H	0.216224	0.0169786	1.1035	0.763889
Acetanilide	0.26205	0.00299379	1.36841	0.819444
Benzaldehyde	0.294489	0.00153486	1.40963	0.875
Purine	0.310156	0.00236929	1.35596	0.847222
1-Hydroxylamino-2-phenylethane	0.313604	0.00267591	1.34308	0.854167
(R)-(-)-2-phenylglycine	0.313604	0.00267591	1.34308	0.854167
3-Hydroxy-3-Methyl Butyric Acid	0.329845	0.0218026	1.12604	0.819444
N-Phenylanthranilic acid	0.338615	0.0282334	1.03772	0.770833
Phenethylamine	0.34173	0.00141589	1.42117	0.881944
Lys-Val	0.351414	0.0132723	1.15056	0.770833
3-Hydroxy-L-phenylalanine	0.377202	0.0151303	1.09087	0.770833
Hydroxypiperazic acid	0.377641	0.0114935	1.16852	0.784722
N-acetyl-D-Lactosamine	0.381483	0.0263958	1.07013	0.75
Gln-Gly	0.384535	0.00796781	1.26061	0.840278
3-Ureidopropionate	0.385994	0.00440851	1.2836	0.798611
Gly-Lys	0.388247	0.0135078	1.19972	0.791667
Ser-Val	0.388434	0.0237277	1.05979	0.756944
6-O-methylguanine	0.390487	0.00304891	1.34465	0.826389
1-Methylguanine	0.390487	0.00304891	1.34465	0.826389
Carnitine C5:0	0.391971	0.0234021	1.09771	0.756944
Carnitine-2-methyl-C4	0.391971	0.0234021	1.09771	0.756944
N-Myristoylglycine	0.404968	0.000111712	1.61993	0.909722
2,6-Di-tert-butyl-4-(hydroxymethyl)phenol	0.412726	0.00737596	1.22232	0.75
N-Acetylneuraminic Acid(SA)	0.415455	0.0102267	1.21065	0.784722
Lys-Gly	0.422137	0.00876374	1.24779	0.861111
N-Acetyl-L-Histidine	0.423519	0.0104376	1.16315	0.805556
4-Carboxypyrazole	0.434905	0.00962052	1.17646	0.805556
Phosphocholine	0.435696	0.0236927	1.09925	0.805556
Dl-Glyceraldehyde 3-Phosphate	0.436853	0.0111914	1.1579	0.8125
Succinic anhydride	0.439792	0.00776221	1.24344	0.798611
Gly-Gln	0.440044	0.00869522	1.24346	0.833333
Sulfoacetic acid	0.451448	0.000465423	1.48938	0.916667
β-Alanine	0.452154	0.00891141	1.12094	0.8125
L-Alanine	0.452154	0.00891141	1.12094	0.8125
4-Chloroaniline	0.452979	0.033154	1.01809	0.777778
2-Deoxyribose 5'-phosphate	0.453766	0.0202762	1.10192	0.805556
1-Aminocyclohexanecarboxylic acid	0.457829	0.0248616	1.08593	0.763889
Guanidine	0.461697	0.00822681	1.16783	0.8125
Deoxyguanosine 5'-monophosphate(dGMP)	0.464297	0.0136371	1.19931	0.777778
Β-Pseudouridine	0.483078	0.000429438	1.53106	0.881944
Cytarabine	0.491592	0.0170359	1.11071	0.784722
DL-Carnitine	0.493272	0.0281311	1.0358	0.826389
5-Methyluridine	0.495032	0.0185594	1.14183	0.770833
3-Aminoquinoline	0.500177	0.000766807	1.49355	0.875
Methylcysteine	0.503268	0.0154258	1.09475	0.763889
8-Aminooctanoic Acid	0.5036	0.000380603	1.53164	0.895833
Theophylline	0.51463	0.0195635	1.11585	0.770833
LPA(16:0/0:0)	0.515922	0.0236306	1.0425	0.75
Creatinine	0.51705	0.0126072	1.15223	0.819444
α-Hydroxyglutaric Acid (sodium salt)	0.519546	0.0366876	1.0223	0.75
Ala-Lys	0.522788	0.0192383	1.12067	0.791667
Lys-Ala	0.522788	0.0192383	1.12067	0.791667
3-acetylphenylboronic acid	0.523039	0.0296952	1.04887	0.736111
Hypaphorine	0.523527	0.023628	1.07271	0.75
Acetylvaline	0.524477	0.00497395	1.23467	0.833333
Anserine	0.527841	0.0191088	1.09708	0.770833
Glycerophospho-N-Arachidonoyl Ethanolamine	0.529127	0.0187462	1.03139	0.791667
LPE(20:4/0:0)	0.529127	0.0187462	1.03139	0.791667
SDMA	0.532319	0.00470709	1.27992	0.798611
L-Glutamic Acid	0.5356	0.00183504	1.35057	0.840278
L-threo-3-Methylaspartate	0.5356	0.00183504	1.35057	0.840278
5-Hydroxy-2'-deoxyuridine	0.538756	0.000863212	1.46031	0.868056
5-Methoxytryptamine	0.539335	0.000170155	1.58972	0.909722
O-Phosphorylethanolamine	0.541299	0.000485218	1.45967	0.881944
L-Carnosine	0.541608	0.0134972	1.16361	0.798611
D-Allo-Isoleucine	0.546183	8.93631e-05	1.62546	0.909722
His-Ala	0.550437	0.00211672	1.40563	0.829861
Gly-Gly-Phe	0.553084	0.00545135	1.24984	0.847222
Leu-Asp	0.554426	0.00604472	1.27259	0.840278
Riboflavin	0.556292	0.00331518	1.34153	0.819444
N-acetylpyrrolidine	0.556453	0.00289727	1.34154	0.909722
Adenosine	0.556941	0.000492274	1.53117	0.895833
1-acetylindole	0.561021	9.2707e-05	1.68603	0.923611
Hypoxanthine-9-β-D-Arabinofuranoside	0.561942	0.000212686	1.58809	0.902778
N-Acetylthreonine	0.562008	4.12132e-06	1.80535	0.965278
Cys-Pro	0.565499	0.000942447	1.46569	0.930556
5-Hydroxyindole-3-Acetic Acid	0.566197	0.0112672	1.20201	0.784722
Lumichrome	0.566351	0.0137316	1.1792	0.833333
N,N-Dimethylarginine	0.568533	0.00257075	1.37397	0.875
Tryptamine	0.571446	0.000278122	1.55935	0.902778
L-Ornithine	0.573088	0.00897423	1.18171	0.902778
5'-Deoxy-5'-fluoroadenosine	0.573122	0.000523719	1.53791	0.902778
LPC(0:0/14:0)	0.57929	0.0108255	1.16921	0.840278
L-Norleucine	0.582401	0.000118283	1.6702	0.9375
Inosine	0.583603	0.00121329	1.44843	0.875
6-Diazo-5-oxo-L-norleucine	0.583627	0.0152877	1.10014	0.805556
L-Tryptophanamide	0.585701	2.75935e-06	1.84465	0.965278
(R)-2-Hydroxybutyric acid	0.590356	0.0206898	1.09906	0.777778
2-Methyllactic acid	0.590356	0.0206898	1.09906	0.777778
3'-Aenylic Acid	0.595184	0.0342987	1.05222	0.715278
2'-Aenylic Acid	0.595184	0.0342987	1.05222	0.715278
Ile-Lys	0.595727	0.00102424	1.45222	0.895833
LPA(18:1/0:0)	0.59884	0.00239992	1.33444	0.861111
Val-Thr	0.608445	0.000163836	1.65782	1
Aniline	0.610384	0.0106949	1.22084	0.840278
11,12-EET	0.61247	0.00926836	1.18763	0.770833
Cytidine-5-Monophosphate	0.612997	0.0123927	1.17411	0.791667
7-(alpha-D-glucosyl)-N(6)-isopentenyladenine	0.613626	0.0306902	1.04724	0.756944
LPC(0:0/18:1)	0.615925	0.00486436	1.28506	0.805556
LPC(18:1/0:0)	0.615925	0.00486436	1.28506	0.805556
Hydroxyquinoline	0.617144	0.000514544	1.54743	0.909722
Asp-Glu	0.618363	4.90105e-05	1.69129	0.930556
Allopurinol	0.623737	0.000496753	1.55861	0.930556
Ala-His	0.624551	0.00827566	1.22746	0.840278
LPC(0:0/20:4)	0.633186	0.0263709	1.03494	0.770833
LPC(20:4/0:0)	0.633186	0.0263709	1.03494	0.770833
Ser-Ile	0.633769	0.00939894	1.15703	0.826389
Ser-Leu	0.633769	0.00939894	1.15703	0.826389
estrone 3-sulfate	0.635629	0.00296709	1.40094	0.854167
Glu-Gly	0.637668	0.0254141	1.04106	0.784722
Gly-Glu	0.637668	0.0254141	1.04106	0.784722
1-Methylinosine	0.637923	0.0030495	1.36094	0.868056
N-Acetyl-L-Leucine	0.640807	0.00318382	1.30435	0.881944
Ile-Ser	0.641836	0.00866855	1.26708	0.840278
Hydroxyurea	0.643114	0.000586425	1.46965	0.875
2-Aminopurine	0.644546	0.00135385	1.46994	0.881944
3-aminobenzamide	0.644908	0.000684819	1.51656	0.923611
S-Methyl-L-Cysteine-S-oxide	0.64608	0.021978	1.05845	0.78125
p-Hydroxyphenylethanolamine	0.648098	0.0130469	1.17429	0.791667
6-Methylnicotinamide	0.651923	0.000783555	1.51204	0.909722
Glu-Phe	0.653237	0.00228262	1.35839	0.854167
Phe-Glu	0.653237	0.00228262	1.35839	0.854167
Asn-Asp	0.655403	0.0164293	1.05408	0.788194
N-Acetylhistamine	0.662453	0.000739416	1.50098	0.916667
Asn-Gln	0.66285	1.14264e-05	1.78448	0.986111
Pro-Glu	0.667005	0.01179	1.08152	0.854167
Tyr-Pro	0.668859	0.0278071	1.03779	0.777778
Carnitine C22:2	0.669606	0.0131961	1.16077	0.756944
Nicotinamide riboside chloride	0.671604	0.00976582	1.17028	0.770833
DHA	0.68075	0.0350849	1.02816	0.729167
2,6-Diamino-5-hydroxyhexanoic-acid	0.680922	0.000580512	1.54939	0.902778
LPE(0:0/22:6)	0.681178	0.0282454	1.00864	0.777778
LPE(22:6/0:0)	0.681178	0.0282454	1.00864	0.777778
Cytosine	0.684729	0.0026302	1.36385	0.833333
20,26-dihydroxyecdysone	0.684742	0.00416998	1.31521	0.833333
N-Acetylglycine	0.687542	0.00050014	1.47151	0.930556
2'-O-methylcytidine	0.687838	0.0267183	1.04418	0.819444
Choline	0.690625	0.00438677	1.33082	0.923611
N-Acetyl-D-Galactosamine	0.69158	0.0233271	1.08707	0.770833
N-Acetylmannosamine	0.69158	0.0233271	1.08707	0.770833
L-Norvaline	0.691818	0.013374	1.14559	0.805556
L-Valine	0.691818	0.013374	1.14559	0.805556
Tyr-Leu	0.692408	0.00860794	1.18455	0.826389
N-ethylene glycol neuraminic acid	0.696822	0.0267653	1.03407	0.763889
L-Glutamine	0.699172	0.0210673	1.02896	0.857639
(+/-)-High-Proline	0.7039	0.0173896	1.11701	0.815972
PC(O-16:0/O-1:0)	0.704214	0.00323996	1.34738	0.840278
Carnitine C3:0	0.705261	0.00493411	1.33097	0.861111
Nicotinamide	0.71126	9.20694e-06	1.86186	1
Pyrrolidine	0.714022	0.00277069	1.34807	0.847222
LPC(0:0/16:0)	0.714296	0.00363448	1.33404	0.847222
LPC(16:0/0:0)	0.714296	0.00363448	1.33404	0.847222
D-Fructose 6-Phosphate-Disodium Salt	0.716032	0.0289845	1.04162	0.756944
D-Glucose 6-Phosphate	0.716032	0.0289845	1.04162	0.756944
D-Mannose 6-phosphate	0.716032	0.0289845	1.04162	0.756944
Tyr-Val	0.716149	0.00259664	1.34529	0.847222
Traumatic acid	0.716564	0.0222513	1.00503	0.6875
2,2'-Cyclouridine	0.720527	0.0339183	1.02915	0.729167
3-N-Methyl-L-Histidine	0.72147	3.8669e-05	1.68571	0.951389
Pyrimidine	0.724461	0.00181831	1.46802	0.888889
L-rhamnonic acid	0.725565	0.000496497	1.51791	0.916667
N-MethyTrans-4-Hydroxy-Proline	0.725811	0.00378761	1.25483	0.8125
2,4-Dihydroxypyridine	0.726336	0.00065008	1.50979	0.881944
5-Hydroxypyridine-2(1H)-one	0.726336	0.00065008	1.50979	0.881944
Tyr-Glu	0.727236	0.0197566	1.07482	0.763889
Pro-Asp	0.72808	0.000335469	1.56172	0.888889
TXB2	0.728438	0.028097	1.02534	0.756944
N-Acetylglucosamine 1-Phosphate	0.729832	0.000134725	1.61835	0.916667
Argininosuccinic acid	0.730523	0.0215123	1.09736	0.777778
Isonicotinic acid	0.735478	1.23858e-05	1.83632	0.979167
Thr-Glu	0.738847	0.00128184	1.4229	0.847222
Ser-Pro	0.740912	0.0002504	1.57762	0.930556
N6-Isopentenyladenosine	0.748284	0.000285683	1.56745	0.902778
2-Methylguanosine	0.749964	0.00155453	1.41983	0.861111
(2-Hydroxyethyl)phosphonic acid	0.754464	3.4188e-07	1.92359	1
2,4-diacetamino-2,4,6-triphenoxy-D-mannopyranose	0.755382	0.00454289	1.25199	0.840278
8-iso-Prostaglandin-E2	0.757538	0.00880906	1.17412	0.8125
15-keto-Prostaglandin-E1	0.757538	0.00880906	1.17412	0.8125
Uridine 5-Monophosphate	0.757862	0.00576259	1.30705	0.8125
Bicyclo Prostaglandin E2	0.759114	0.0135466	1.12659	0.770833
4-Hydroxybenzyl alcohol	0.75995	0.00468103	1.25624	0.784722
Palmitoylethanolamide（(PEA）	0.764417	0.016792	1.09654	0.777778
4-acetoxyphenol	0.765125	0.0136974	1.12897	0.784722
Val-Ile	0.765218	0.0124913	1.11014	0.798611
Val-Leu	0.765218	0.0124913	1.11014	0.798611
7-Methylguanosine	0.766461	0.000902383	1.47464	0.847222
1-Methylguanosine	0.766461	0.000902383	1.47464	0.847222
ADP-ribose	0.767689	0.0256992	1.07341	0.753472
(±)8-HETE	0.769396	0.0373892	1.00698	0.798611
5-Oxoproline	0.773128	0.00209094	1.37139	0.923611
5,6-Dimethylbenzimidazole	0.77692	1.29371e-05	1.79488	0.986111
3-Hydroxy-3-Methylpentane-1,5-Dioic Acid	0.779886	0.0102435	1.22367	0.881944
LPC(O-16:1/0:0)	0.78292	0.00457646	1.31809	0.847222
8-Azaguanine	0.783782	0.0115598	1.2306	0.819444
Oxypurinol	0.783782	0.0115598	1.2306	0.819444
Acrylamide	0.783783	0.00200443	1.39812	0.854167
2-Methylbutyrylglycine	0.784983	0.000718126	1.49484	0.888889
2-Methyl-1-Pyrroline	0.78556	0.000716349	1.51051	0.965278
Ile-Asn	0.788921	0.00106764	1.40587	0.881944
Leu-Asn	0.788921	0.00106764	1.40587	0.881944
2-(Dimethylamino)Guanosine	0.79549	0.00331617	1.33588	0.826389
Ile-Met	0.796038	0.00340995	1.32616	0.791667
S-Adenosyl-L-Methionine	0.796084	0.0302715	1.05002	0.743056
N6-Succinyl Adenosine	0.799054	0.0350191	1.03499	0.715278
Ureidosuccinic acid	0.799811	0.0149356	1.18202	0.840278
Allantoic acid	0.800604	0.00659186	1.25078	0.829861
Prostaglandin B2	0.807642	0.0143243	1.09744	0.791667
Pro-Ser	0.808056	0.000199686	1.62172	0.930556
N(6),N(6)-Dimethyl-L-lysine	0.809354	2.58371e-05	1.72127	0.923611
LPE(0:0/16:0)	0.809374	0.00842081	1.22685	0.805556
LPE(16:0/0:0)	0.809374	0.00842081	1.22685	0.805556
N6-(2-Hydroxyethyl)adenosine	0.815526	0.00158648	1.41546	0.840278
LPE(18:2/0:0)	0.817056	0.0243062	1.06201	0.756944
Pantothenate	0.821895	0.00173112	1.40421	0.888889
S-Sulfo-L-Cysteine	0.830117	0.0108207	1.19766	0.777778
Val-Hyp	0.833952	0.0362276	1.00332	0.791667
L-Lysine	0.834362	0.0029416	1.33876	0.895833
Glu-Glu	0.838946	0.00301595	1.3651	0.826389
5'-Deoxy-5'-(Methylthio) Adenosine	0.840433	0.000811495	1.54131	0.909722
Carnitine C7-OH	0.841304	0.0033757	1.35118	0.840278
3-Methylcrotonyl Glycine	0.842063	0.0014172	1.43187	0.902778
Glu-His	0.844324	0.00963563	1.19409	0.777778
Carnitine C12:0	0.848277	0.0224318	1.07632	0.770833
Thr-Phe	0.848914	0.00610208	1.21557	0.854167
Phe-Thr	0.848914	0.00610208	1.21557	0.854167
1-methylhistamine	0.84899	6.35682e-05	1.69019	0.944444
2-Hydroxy-6-Aminopurine	0.849027	5.21017e-05	1.70985	0.958333
Guanine	0.849027	5.21017e-05	1.70985	0.958333
L-Methionine	0.856837	7.85582e-06	1.76646	0.972222
Carnitine C8-OH	0.858296	0.00679911	1.25426	0.847222
Ile-Thr	0.861093	0.00561971	1.23863	0.819444
Leu-Thr	0.861093	0.00561971	1.23863	0.819444
LPE(0:0/18:0)	0.863343	0.0076112	1.26832	0.819444
LPE(18:0/0:0)	0.863343	0.0076112	1.26832	0.819444
Val-Glu	0.863846	0.000950123	1.47346	0.868056
Prostaglandin B1	0.864042	0.00839401	1.17407	0.8125
Thr-Asp	0.866378	0.00220279	1.32393	0.854167
Ancitabine	0.866945	0.0177846	1.15829	0.75
Gly-Leu	0.87252	0.00147263	1.35221	0.888889
Gly-Ile	0.874639	0.00116451	1.38428	0.902778
7-Methylxanthine	0.877431	0.000365759	1.55173	0.895833
Ala-Phe	0.878117	0.0133916	1.10744	0.826389
Deoxycytidine	0.878873	0.00543976	1.3214	0.9375
D-Galacturonic Acid	0.88055	0.000193709	1.60307	0.9375
1,4-Dihydro-1-Methyl-4-Oxo-3-Pyridinecarboxamide	0.883703	0.00109782	1.49741	0.923611
Guanosine	0.88391	0.000600585	1.56382	0.923611
Asp-Gly	0.884694	0.00590841	1.2805	0.861111
Thr-Ile	0.885367	0.0201582	1.04379	0.777778
Thr-Leu	0.885367	0.0201582	1.04379	0.777778
PGD1	0.887357	0.0202973	1.04762	0.770833
PGE1	0.887357	0.0202973	1.04762	0.770833
2-Aminoethanesulfonic Acid	0.887446	0.00531453	1.25509	0.819444
Cortisol	0.888647	0.00855504	1.22944	0.798611
N'-Methyl-2-pyridone-5-carboxamide	0.888895	0.0106392	1.18796	0.8125
L-kynurenine	0.892085	0.0275324	1.05368	0.777778
Betaine	0.892902	0.0138549	1.14527	0.861111
Val-His	0.894816	0.0136257	1.17636	0.736111
Val-Tyr	0.895621	0.00807062	1.17709	0.847222
Leu-Ala	0.90243	0.0028149	1.35113	0.854167
Ile-Ile	0.903743	0.0170614	1.08331	0.829861
2'-Deoxyuridine	0.905924	0.000322644	1.5691	0.927083
Hypotaurocyamine	0.906744	0.000432494	1.60972	0.944444
Val-Asp	0.912653	0.0337569	1.04507	0.798611
Asn-Glu	0.91701	0.00328752	1.37469	0.923611
Oxaloacetic acid	0.920194	0.000620918	1.50296	0.923611
Glu-Ile	0.922706	0.000121643	1.60781	0.909722
Ile-Glu	0.922706	0.000121643	1.60781	0.909722
Leu-Glu	0.922706	0.000121643	1.60781	0.909722
Phosphatidylethanolamine lyso alkenyl 16:0	0.923821	0.000547794	1.54267	0.909722
13(S)-HOTrE(γ)	0.931791	0.0106448	1.12727	0.791667
Cycloleucine	0.943927	2.65863e-05	1.72379	0.965278
2-O-Methylcytosine	0.946303	0.000616775	1.51667	0.868056
5-Methylcytosine	0.947438	3.57591e-06	1.85667	0.979167
L-Lactic Acid	0.947857	3.51091e-05	1.75794	0.9375
Glu-Met	0.948077	0.0308997	1.01744	0.805556
Ala-Ser	0.96175	0.00225298	1.34509	0.868056
Thymidine	0.968899	1.04365e-05	1.78247	0.972222
Ile-Leu	0.969151	0.0250436	1.0478	0.805556
Leu-Leu	0.969151	0.0250436	1.0478	0.805556
5-Aminovaleric Acid	0.970552	0.00018508	1.5901	0.916667
Phe-Tyr	0.971707	0.0328705	1.00555	0.777778
Pterine	0.974518	0.00887677	1.20096	0.8125
N-acetyl-beta-alanine	0.974892	6.51365e-08	2.01587	1
13(R)-HODE	0.989668	0.0147724	1.12182	0.8125
N6-isopentene adenine	0.989799	0.000179756	1.59672	0.902778
L-Saccharopine	0.990652	6.09353e-05	1.6654	0.923611
3-pyrimidin-2-yl-propionic acid	0.990738	0.00352502	1.38699	0.854167
Xanthosine	0.995559	0.00328771	1.37792	0.854167
2'-O-Methylguanosine	1.00206	5.20477e-05	1.69675	0.944444
(2S,-3S)-3-methylphenylalanine	1.00963	0.000177876	1.62901	0.9375
Ile-Ile-Thr	1.01048	0.000785575	1.49428	0.923611
(±)5-HETE	1.01148	0.0131153	1.14235	0.8125
(±)9-HETE	1.01148	0.0131153	1.14235	0.8125
Sarcosine	1.01652	0.0232666	1.04121	0.836806
2-Amino-3-phosphonopropionic-acid	1.02001	0.00165243	1.38405	0.868056
Methanesulfonic acid	1.02078	0.000421415	1.5525	0.951389
LPC(0:0/18:2)	1.02274	0.00992507	1.20737	0.791667
LPC(18:2/0:0)	1.02274	0.00992507	1.20737	0.791667
Cyclic Amp	1.02575	0.00157369	1.4731	0.875
1-Methylhistidine	1.02592	0.000731366	1.47086	0.916667
2-amino-4-oxovaleric acid	1.03288	1.24494e-08	2.07016	1
N-Acetyl-L-alanine	1.03288	1.24494e-08	2.07016	1
Isethionic acid	1.034	0.000581971	1.49705	0.902778
11β-13,14-dihydro-15-keto Prostaglandin F2α	1.03775	0.00183137	1.42243	0.895833
13,14-Dihydro-15-keto Prostaglandin F2α	1.03775	0.00183137	1.42243	0.895833
Glu-Val	1.0417	0.000172918	1.67201	0.972222
LPE(0:0/18:2)	1.04238	0.0176404	1.09297	0.826389
Carnitine C6:DC	1.04719	0.00598701	1.26252	0.805556
N-(2-hydroxyethyl) lactamide	1.04936	0.00715809	1.21127	0.805556
4-Pyridoxic Acid	1.04969	0.000547248	1.51966	0.895833
Phe-Ala	1.05805	0.00372722	1.33034	0.861111
3'-Sialyllactose	1.06309	0.000636945	1.50168	0.888889
6'-Sialyllactose	1.06309	0.000636945	1.50168	0.888889
L-Tyrosine methyl ester	1.06722	0.00026469	1.60859	0.909722
Phe-Met	1.07228	8.89684e-07	1.89007	0.986111
D-Ornithine	1.07533	0.00202787	1.36316	0.864583
Maleic Acid	1.07877	0.00497406	1.30877	0.902778
Trp-Gly	1.08132	8.30123e-07	1.90376	0.972222
Phosphatidylethanolamine lyso alkenyl 18:2	1.08758	0.0252528	1.05166	0.805556
LPC(0:0/20:2)	1.09032	0.0245849	1.05316	0.763889
LPC(20:2/0:0)	1.09032	0.0245849	1.05316	0.763889
4-Guanidinobutyric Acid	1.09369	2.78297e-06	1.85386	0.9375
Met-Phe	1.10243	0.00437706	1.28304	0.888889
Thiamine	1.10284	7.24065e-05	1.69982	0.916667
2'-O-methyluridine	1.10651	0.000352654	1.52963	0.861111
Carnitine C16:1	1.10795	0.00151645	1.44997	0.895833
Leu-Met	1.12312	3.15166e-05	1.72653	0.958333
L-Tryptophan	1.1301	0.0012665	1.51673	0.909722
Thymine	1.13104	0.0244351	1.05311	0.756944
Guanidinoethyl Sulfonate	1.14316	0.00434774	1.36884	0.777778
S-Allyl-L-cysteine	1.14722	0.000108884	1.64463	0.895833
PGF1α	1.16304	0.0114998	1.18363	0.788194
Leu-Phe	1.16662	0.0108235	1.19579	0.819444
Met-Tyr	1.17228	0.0103552	1.17635	0.822917
Cyclic ADP ribose	1.17534	0.0245468	1.05184	0.777778
Sucrose 6′-monophosphate	1.17817	0.00022295	1.60478	0.902778
Pro-Asn	1.19371	0.000277126	1.62667	0.965278
Carnitine C6:0	1.19737	0.0363315	1.0412	0.826389
N-Isovaleroylglycine	1.19807	6.05396e-06	1.84072	1
L-Citrulline	1.20486	7.90667e-05	1.65947	0.930556
LPC(22:5/0:0)	1.21575	0.0115605	1.2299	0.833333
3-Methyladenine	1.21937	0.00127198	1.48288	0.885417
N-Alpha-Acetyl-L-Asparagine	1.22322	0.000117574	1.63592	0.923611
Glu-Glu-Ile	1.22389	0.00343368	1.29586	0.847222
N-Methyl-α-aminoisobutyric acid	1.22941	0.00120935	1.46663	0.902778
LPA(0:0/18:0)	1.22949	0.0109578	1.16643	0.819444
LPE(0:0/20:3)	1.23224	0.0138809	1.12052	0.777778
LPE(20:3/0:0)	1.23224	0.0138809	1.12052	0.777778
Phe-Phe	1.23522	0.0062565	1.21049	0.840278
LPC(O-18:1/0:0)	1.24107	0.0100538	1.25473	0.881944
N-Acetyl-L-methionine	1.24147	5.22044e-07	1.94964	0.979167
5'-Deoxyadenosine	1.24248	0.000162371	1.61203	0.916667
2'-Deoxyadenosine	1.24248	0.000162371	1.61203	0.916667
Isokaurenoic acid	1.24255	0.0301948	1.07833	0.645833
O-phosphate-L-tyrosine	1.24601	0.000154174	1.68231	0.951389
Phe-Hyp	1.24947	0.0115194	1.14826	0.805556
LPC(0:0/22:5)	1.26037	0.0091416	1.26401	0.854167
AA	1.26115	0.0144782	1.21146	0.736111
L-Aspartic Acid	1.27022	0.00459539	1.26851	0.875
Glu-Leu	1.27192	6.5761e-08	1.98853	0.986111
3-Carboxypropyltrimethylammonium	1.28117	4.62467e-07	1.95585	0.979167
2-Methylhippuric acid	1.28189	0.00467295	1.2935	0.854167
N-Phenylacetylglycine	1.28189	0.00467295	1.2935	0.854167
Deoxyguanosine	1.28753	1.88264e-05	1.77155	0.972222
p-Tolyl Sulfate	1.29632	0.000706586	1.49999	0.909722
Tetradecanedioic acid	1.30274	0.00501262	1.35765	0.840278
Hyp-Trp	1.31486	0.00820415	1.24192	0.8125
D-Trehalose	1.31509	0.0302582	1.05318	0.833333
Lactose	1.31509	0.0302582	1.05318	0.833333
Lactulose	1.31509	0.0302582	1.05318	0.833333
Maltose	1.31509	0.0302582	1.05318	0.833333
Iminodiacetic acid	1.31986	0.00473376	1.2932	0.875
2'-Deoxyadenosine-5'-Monophosphate	1.32924	0.00318191	1.33476	0.854167
Acetylcholine	1.33917	0.00127018	1.49295	0.986111
3-Deoxyguanosine	1.34026	1.42721e-06	1.8826	0.993056
(±)12-HETE	1.35644	0.00978061	1.23999	0.833333
Leu-Val	1.3596	0.000975736	1.41905	0.888889
Orotic Acid	1.36598	0.00118495	1.45282	0.847222
Isocytosine	1.36919	0.00247716	1.40134	0.930556
EPA	1.37595	0.025017	1.11173	0.652778
Guanidineacetic Acid	1.37601	0.00227216	1.40638	0.881944
FFA(22:7)	1.40002	0.0317148	1.00559	0.722222
6-Thio-dG	1.40548	0.0118637	1.1908	0.791667
LPC(0:0/20:3)	1.41812	0.00117923	1.50607	0.951389
LPC(20:3/0:0)	1.41812	0.00117923	1.50607	0.951389
FFA(18:2)	1.44157	0.00769148	1.30754	0.784722
2-(Acetylamino)-2-deoxy-A-D-glucopyranose	1.4668	0.0143865	1.12034	0.760417
FFA(18:3)	1.4811	0.0319209	1.06367	0.666667
Val-Lys	1.49395	0.00140059	1.37766	0.833333
Asn-Ile	1.51167	0.0061649	1.22927	0.826389
L-Cystathionine	1.53794	0.0272911	1.03608	0.881944
Pinolenic acid	1.57445	0.0156168	1.19097	0.725694
(R)-(-)-1-Amino-2-propanol	1.58312	0.00151973	1.41293	0.916667
Carnitine C18:2	1.5986	0.000236273	1.64539	1
Tricarballylic acid	1.60436	0.0242443	1.05049	0.833333
(E)-Guggulsterone	1.61806	0.0307177	1.01046	0.701389
N-lactoyl-phenylalanine	1.62021	0.00240277	1.4652	0.951389
(±)-Homocitric acid	1.6312	0.00150198	1.46572	0.965278
Cytidine 5'-monophosphate-N-acetylneuraminic acid（CMP-NANA）	1.64672	0.011054	1.20585	0.944444
PC(O-16:0/0:0)	1.65062	0.0140393	1.20918	0.909722
Glu-Tyr	1.664	0.00199417	1.45355	0.909722
Cysteine ​​sulfinic acid	1.66828	0.00285735	1.3506	0.847222
Ribosyladenosine	1.69397	0.00365038	1.34298	0.9375
Epinephrine	1.69569	0.00758088	1.26058	0.902778
Sn-Glycero-3-Phosphocholine	1.7134	0.0114336	1.18025	0.888889
5-Hydroxymethyluracil	1.7244	0.0180328	1.11707	0.819444
Shikimic Acid	1.736	0.000323697	1.60591	0.930556
Hyp-Val	1.74128	0.0275967	1.08561	0.746528
Calcitriol	1.74859	0.00159642	1.439	0.868056
2-Aminoethanesulfinic Acid	1.8331	0.0107329	1.19571	0.854167
Cytidine	1.86062	0.017369	1.1364	0.875
FFA(18:4)	1.91428	0.0332595	1.07889	0.677083
Cytidine 5'-Diphosphocholine	1.95569	0.031109	1.00836	0.791667
2'-Deoxyinosine-5'-monophosphate	1.99028	0.00146265	1.45208	0.944444
3,3',5-Triiodo-L-Thyronine	2.00316	3.33295e-05	1.67941	0.916667
9(S)-HpOTrE	2.00829	0.00249288	1.41146	0.833333
N-Methyl-D-Aspartic Acid	2.03888	0.00016475	1.70624	1
O-Acetyl-L-serine	2.03888	0.00016475	1.70624	1
L-Cysteic acid	2.09494	0.00334432	1.35716	0.916667
(±)7(8)-DiHDPE(A)	2.11274	0.00371153	1.30436	0.805556
Guanosine-5'-monophosphate	2.15379	0.0360607	1.04658	0.784722
2-Carboxybenzaldehyde	2.1568	0.000474838	1.50831	0.847222
4-Hydroxyquinoline	2.15682	0.00111258	1.54056	0.909722
N-Acetyl-5-Hydroxytryptamine	2.24798	0.000133834	1.59147	0.871528
Carnitine C14:2	2.29428	9.84363e-05	1.67348	0.986111
cis-EODA	2.38468	0.00801111	1.19765	0.777778
Leu-Gly-Leu	2.42492	0.0155211	1.15007	0.736111
Octadecanedioic acid	2.44977	0.000333371	1.6033	0.979167
13,14-dihydro-15-keto PGE2	2.4719	2.06044e-05	1.68984	0.9375
Carnitine C18:3	2.54494	0.0108672	1.24923	0.75
Deoxycholic acid	2.56785	0.0292519	1.03625	0.548611
Phe-Asn	2.6189	0.000588604	1.52184	0.888889
9,10-DiHOME	2.69396	0.0190712	1.12656	0.888889
Trimethylamine-N-Oxide	2.91361	3.9861e-05	1.80902	1
1-Aminopropan-2-ol	2.91361	3.9861e-05	1.80902	1
Methionine methyl ester	3.03036	0.00743329	1.2326	0.767361
D-Arabitol	3.0886	0.0192318	1.10522	0.888889
Ribitol	3.0886	0.0192318	1.10522	0.888889
3-(3-Hydroxyphenyl)-3-hydroxypropanoic acid	3.1953	0.010995	1.21068	0.798611
Chenodeoxycholic Acid	3.46194	0.0173057	1.14221	0.680556
Acetaminophen sulfate	3.68871	0.0262978	1.0581	0.760417
Carnitine C14:0	4.01285	0.0113785	1.20923	0.798611

## Sheet: Table S4
Table S4 The log2FC, P-value, VIP and AUC values of differentially expressed metabolites in Cn vs. Tn.
name	log2FC	Pvalue	VIP	AUC
Carnitine C9:1	-9.57437	0.0243356	1.52597	0.708333
O-Phospho-L-Serine	-2.37642	0.00105628	2.26005	0.878472
Uridine 5’-Diphosphate	-2.3295	0.00738856	2.02256	0.871528
15-oxoETE	-2.30212	0.0370619	1.6553	0.729167
Guanosine-5'-monophosphate	-2.15576	0.0476308	1.53463	0.694444
UDP-xylose	-2.14203	0.00960785	1.98625	0.805556
1,3-Diaminopropane	-2.11778	0.007716	1.9286	0.784722
Ureidosuccinic acid	-1.88053	0.0117879	1.93063	0.8125
Oxoadipic Acid	-1.85432	0.02483	1.72677	0.805556
Butenoyl-PAF	-1.68806	0.0398862	1.48217	0.71875
LPC(0:0/20:1)	-1.68806	0.0398862	1.48217	0.71875
LPC(20:1/0:0)	-1.68806	0.0398862	1.48217	0.71875
2-Hydroxyadipic acid	-1.63211	0.0411986	1.57465	0.854167
5-Hydroxy-L-Tryptophan	-1.55961	0.00707878	1.94259	0.809028
α-Ketoglutaric Acid（α-KG）	-1.50683	0.0334133	1.65977	0.8125
LPC(14:1/0:0)	-1.50576	0.0140107	1.84831	0.805556
3,4-Dihydroxybenzeneacetic Acid	-1.48535	0.0236313	1.53813	0.71875
DL-2-hydroxystearic acid	-1.3446	0.00943663	1.80569	0.868056
Xanthosine-5'-monophosphate	-1.31602	0.00193391	2.16054	0.878472
Dl-3,4-Dihydroxymandelic Acid	-1.29206	0.0368633	1.54646	0.784722
Gluceptate	-1.20557	0.0232268	1.75475	0.805556
Ala-Met	-1.18489	0.0166715	1.6376	0.784722
5-HETrE	-1.11941	0.0198729	1.75062	0.777778
8(S)-HETrE	-1.11941	0.0198729	1.75062	0.777778
15(S)-HETrE	-1.11941	0.0198729	1.75062	0.777778
1-Methyl-hydantoin	-1.06237	0.030741	1.62778	0.784722
2-Aminoadipic Acid	-1.01773	0.0307153	1.6702	0.833333
N-Methyl-L-Glutamate	-1.01773	0.0307153	1.6702	0.833333
O-Acetyl-L-homoserine	-1.01041	0.0207157	1.79655	0.847222
LPE(16:1/0:0)	-0.997027	0.0160666	1.76696	0.75
D-Malic acid	-0.990569	0.0162556	1.73613	0.784722
D-Maltopentaose	-0.987249	0.0454659	1.36937	0.708333
Lythramine	-0.957478	0.00880007	1.98394	0.8125
LPE(0:0/16:1)	-0.934548	0.00757696	1.90618	0.770833
LPC(0:0/16:1)	-0.921995	0.011019	1.92558	0.8125
LPC(16:1/0:0)	-0.921995	0.011019	1.92558	0.8125
1-Methylxanthine	-0.914563	0.0413437	1.53549	0.75
Glycogen	-0.897342	0.000540269	2.48492	0.909722
Cyclopentylglycine	-0.891971	0.0183104	1.83539	0.798611
1-Methylpiperidine-2-carboxylic acid	-0.891971	0.0183104	1.83539	0.798611
UDP-D-galactose	-0.827311	0.0273449	1.82968	0.798611
UDP-glucose	-0.827311	0.0273449	1.82968	0.798611
Cytidine 2',3'-cyclic monophosphoric acid	-0.818179	0.00471381	2.07715	0.840278
3-Amino-4-Hydroxybenzoic Acid	-0.81717	0.00806276	1.95805	0.805556
3-Amino-5-hydroxybenzoic acid	-0.81717	0.00806276	1.95805	0.805556
3-Hydroxyanthranilic Acid	-0.81717	0.00806276	1.95805	0.805556
Guanosine 3',5'-Cyclic Monophosphate	-0.814699	0.0302023	1.67464	0.722222
DL-2-Methylglutamic acid	-0.787033	0.0359895	1.65207	0.729167
2-hydroxyhexadecanoic acid	-0.731005	0.0195291	1.59395	0.798611
16-Hydroxyhexadecanoic acid	-0.731005	0.0195291	1.59395	0.798611
N-ethylene glycol neuraminic acid	-0.725943	0.00488086	1.98973	0.868056
Lys-Met	-0.716776	0.0143062	1.81726	0.770833
L-2-Aminoadipate	-0.707896	0.00412475	2.13264	0.881944
FFA(16:1)	-0.694735	0.00187094	2.17407	0.854167
LPC(0:0/15:0)	-0.691433	0.00152396	2.18745	0.861111
LPC(15:0/0:0)	-0.691433	0.00152396	2.18745	0.861111
N6-Succinyl Adenosine	-0.686334	0.00720928	1.91694	0.819444
N-Acetylneuraminic Acid(SA)	-0.681175	0.000856558	2.21255	0.881944
LPC(0:0/14:0)	-0.650396	0.0476109	1.47953	0.805556
D-ribonate lithium salt	-0.58999	0.0152024	1.5395	0.770833
Stachyose	-0.576512	0.0200217	1.65376	0.75
N-Acetylglucosamine 1-Phosphate	-0.557242	0.00837086	1.91819	0.826389
Dl-Glyceraldehyde 3-Phosphate	-0.536561	0.00829694	1.90041	0.798611
8,15-Dihete	-0.525671	0.00610199	1.91103	0.840278
4-Carboxypyrazole	-0.486329	0.0356639	1.51667	0.708333
Guanidine	-0.474844	0.00980303	1.84571	0.805556
5-Carboxyvanillic Acid	-0.354419	0.043309	1.44318	0.743056
Inosine diphosphate	-0.301638	0.0186191	1.54468	0.840278
7-Methyluric Acid	-0.144288	0.0265944	1.60167	0.743056
1-O-vanillyl-β-D-glucose	-0.0829358	0.0462213	1.35736	0.756944
2,4-Quinolinediol	0.0423027	0.00957804	1.92437	0.798611
Inositol 1,3,4-trisphosphate	0.0506614	0.0292842	1.63041	0.763889
Subericacid	0.0992405	0.0337179	1.61662	0.715278
Uracil	0.118014	0.041732	1.59308	0.708333
Glycolithocholic acid	0.12674	0.000865522	2.39546	0.902778
Ala-Pro	0.141602	0.0338544	1.61033	0.743056
Cork-oximate	0.147749	0.0281007	1.56078	0.729167
FFA(20:0)	0.16871	0.0259679	1.74549	0.715278
Acetanilide	0.223011	0.0161188	1.80144	0.756944
Azelaic Acid	0.232444	0.0270799	1.66913	0.770833
N-Myristoylglycine	0.242178	0.0129289	1.8317	0.75
Val-Ala	0.264721	0.0182653	1.81518	0.791667
Inosine	0.316092	0.0276218	1.58565	0.763889
LPC(O-16:1/0:0)	0.392719	0.00242945	2.17878	0.847222
N(6),N(6)-Dimethyl-L-lysine	0.406708	0.049173	1.54034	0.75
Imidazoleacetic acid	0.417041	0.00194112	2.27738	0.861111
L-lyxose	0.421237	0.0143067	1.8495	0.854167
Creatinine	0.44032	0.016364	1.83772	0.770833
N-Isovaleroylglycine	0.450414	0.00559449	2.07711	0.791667
11-keto-TXB2	0.458553	0.0368699	1.66388	0.743056
LPC(0:0/18:2)	0.480175	0.019365	1.73932	0.756944
LPC(18:2/0:0)	0.480175	0.019365	1.73932	0.756944
N-acetylpyrrolidine	0.481671	0.00655656	2.03945	0.847222
O-Phosphorylethanolamine	0.484062	0.000713562	2.32969	0.868056
Carnitine C7-OH	0.484772	0.0288023	1.63182	0.75
Carnitine C18:2	0.508728	0.00302327	2.27086	0.840278
O-Phospho-L-threonine	0.508933	0.00117796	2.29156	0.861111
LPC(O-18:1/0:0)	0.516679	0.0285146	1.6113	0.75
11,12-EET	0.526436	0.000840642	2.45415	0.840278
(±)12-HETE	0.536458	0.0192324	1.78524	0.805556
Lys-Ile	0.58666	0.0274654	1.6803	0.743056
(R)-3-Hydroxybutanoic acid	0.594926	0.0497209	1.60184	0.791667
2-Hydroxybutanoic Acid	0.594926	0.0497209	1.60184	0.791667
Trans-4-Hydroxy-L-Proline	0.611161	0.0123837	1.78358	0.854167
Aminolevulinic acid	0.611161	0.0123837	1.78358	0.854167
Cis-4-Hydroxy-D-Proline	0.611161	0.0123837	1.78358	0.854167
Cis-L-3-hydroxyproline	0.611161	0.0123837	1.78358	0.854167
Bicyclo Prostaglandin E2	0.618007	0.00573555	2.17226	0.840278
O-phosphate-L-tyrosine	0.624088	0.0304898	1.6334	0.763889
FFA(18:3)	0.628381	0.042093	1.53709	0.701389
Malonicacid	0.644179	0.0392468	1.6686	0.8125
3-acetylphenylboronic acid	0.644699	0.0066879	2.04168	0.819444
Carnitine C11:0	0.684012	0.0207897	1.78452	0.763889
PGJ2	0.697528	0.0169301	1.6964	0.826389
Carnitine C6:0	0.699631	0.0300397	1.59467	0.743056
5-Aminoimidazole ribonucleotide	0.716093	0.0180156	1.74357	0.791667
Carnitine C12:0	0.739548	0.013433	1.84071	0.777778
2-Amino-3-phosphonopropionic-acid	0.746246	0.00832327	1.90206	0.826389
3-Methylcrotonyl Glycine	0.747903	0.0122066	1.99235	0.868056
11β-Prostaglandin E2	0.751737	0.0154421	1.68885	0.826389
Prostaglandin E2	0.751737	0.0154421	1.68885	0.826389
D-Trehalose	0.757285	0.0283666	1.6395	0.753472
Lactose	0.757285	0.0283666	1.6395	0.753472
Lactulose	0.757285	0.0283666	1.6395	0.753472
Maltose	0.757285	0.0283666	1.6395	0.753472
PC(O-16:0/0:0)	0.768976	0.0379954	1.53355	0.694444
Carnitine C13:0	0.77132	0.0139053	1.86279	0.819444
Carnitine C6:DC	0.779748	0.0163291	1.81719	0.763889
Carnitine C7:1Isomer1	0.801305	0.0131221	1.84358	0.798611
Pro-Asn	0.813733	8.48826e-05	2.70881	0.979167
Proglumide	0.821254	0.0272787	1.58196	0.743056
γ-L-Glutamate-Cysteine	0.822973	0.0414122	1.44913	0.736111
Carnitine C7:1	0.824685	0.0042088	2.05933	0.833333
Cortisol	0.84073	0.0172309	1.60093	0.777778
(±)5-HETE	0.860517	0.0305596	1.77284	0.756944
(±)9-HETE	0.860517	0.0305596	1.77284	0.756944
3-N-Methyl-L-Histidine	0.872653	0.000473428	2.44945	0.9375
2-(Acetylamino)-2-deoxy-A-D-glucopyranose	0.883616	0.036001	1.59125	0.746528
1-Methylhistidine	0.951414	0.0014636	2.24732	0.895833
Carnitine C10:0	0.956206	0.00230149	2.21401	0.868056
Ala-Glu	0.975381	0.0334997	1.67593	0.729167
S-Sulfo-L-Cysteine	0.997283	0.00168722	2.15917	0.868056
Carnitine C12-OH	1.01949	0.000673259	2.34672	0.916667
Carnitine C11:DC	1.07826	0.00103966	2.30125	0.9375
N-Cinnamylglycine	1.09052	0.019637	1.81525	0.826389
9,10-dihydroxystearic acid	1.10483	0.00923102	1.98578	0.861111
Kynurenic Acid	1.10798	0.0381083	1.70039	0.770833
Carnitine C14:2	1.23357	0.0445017	1.50414	0.722222
Shikimic Acid	1.38196	0.000835223	2.30512	0.895833
2-Aminoethanesulfinic Acid	1.39633	0.00979775	1.93309	0.854167
Carnitine C8-OH	1.40439	5.12669e-06	2.85021	0.972222
Carnitine C13:1	1.45779	0.000117173	2.64181	0.916667
7-ketodeoxycholic acid	1.48785	0.0375379	1.62145	0.798611
3-Methylcrotonyl-Glycine	1.68918	0.000454731	2.46353	0.958333
Phe-Hyp	1.69579	0.00103249	2.33843	0.930556
13,14-dihydro-15-keto PGE2	1.80414	0.00072762	2.27084	0.847222
Octadecanedioic acid	1.87007	1.84165e-05	2.81038	0.979167
Carnitine C11:1	1.89525	8.44619e-06	2.92258	0.944444
9(S)-HpOTrE	2.10333	0.0101529	1.93575	0.8125
9,10-DiHOME	2.25844	0.000664255	2.43635	0.958333
Indole-3-acetamide	2.30138	0.00509534	2.04765	0.815972
Chenodeoxycholic Acid	2.31579	0.0302889	1.69182	0.694444
Hexanoyl Glycine	2.57876	0.000936915	2.50145	0.993056
Deoxycholic acid	2.89062	0.0351789	1.63328	0.763889
N-heptanoylglycine	2.93795	0.015333	1.91316	0.90625
2-Amino-4-methylphenol	3.34006	0.0179543	1.73361	0.729167
Carnitine C14:0	3.85093	0.00396035	2.14365	0.8125

## Sheet: Table S5
Table S5 The log2FC, P-value, VIP and AUC values of differentially expressed metabolites in Tn vs. An.
name	log2FC	Pvalue	VIP	AUC
Isokaurenoic acid	1.23334	0.0312592	1.01759	0.666667
EPA	1.36362	0.0260514	1.04759	0.666667
11-HEDE	1.88398	0.028345	1.0337	0.666667
15-HEDE	1.88398	0.028345	1.0337	0.666667
FFA(18:2)	1.00978	0.0275683	1.03719	0.694444
15-oxoETE	2.14716	0.0405149	1.03585	0.708333
(卤)17-HDHA	0.94266	0.036067	1.01161	0.715278
AA	1.29256	0.0139072	1.15804	0.715278
Ile-Ser	0.492116	0.0248409	1.076	0.722222
Carnitine C14:1-OH	-1.40288	0.0208015	1.10724	0.736111
N(6),N(6)-Dimethyl-L-lysine	0.402645	0.0189316	1.08261	0.736111
Carnitine C3:0	0.495587	0.023939	1.07512	0.736111
Carnitine C17:1:DC	0.691403	0.0141737	1.03442	0.736111
5-Hydroxy-L-Tryptophan	2.06154	0.0295578	1.06651	0.736111
3,4-Dihydroxybenzeneacetic Acid	1.58647	0.0157827	1.04152	0.739583
Carnitine C18:3	2.53047	0.0110426	1.18274	0.739583
Porphobilinogen	0.0995454	0.0218738	1.03729	0.743056
Carnitine C5:1	0.837944	0.0145234	1.16077	0.743056
6-aminonicotinamide	2.19021	0.0189207	1.06979	0.743056
TXB2	0.770227	0.0208817	1.03673	0.75
LPE(0:0/20:5)	1.71835	0.0143796	1.16235	0.75
LPE(20:5/0:0)	1.71835	0.0143796	1.16235	0.75
Acetaminophen sulfate	4.22372	0.0224776	1.02649	0.75
17伪-Ethinylestradiol	-0.934033	0.0498838	1.0094	0.756944
Carnitine C11:DC	-0.584543	0.0235155	1.01692	0.756944
Allantoin	-0.506872	0.0169376	1.11254	0.756944
Tyr-Val	0.499137	0.0215621	1.0403	0.756944
2,4-diacetamino-2,4,6-triphenoxy-D-mannopyranose	0.547881	0.0135663	1.05613	0.756944
Thr-Asp	0.669746	0.0120244	1.10096	0.756944
LPE(0:0/18:0)	0.671973	0.0217028	1.03392	0.756944
LPE(18:0/0:0)	0.671973	0.0217028	1.03392	0.756944
2'-O-methyladenosine	1.22497	0.0209379	1.1034	0.756944
Pyrrole-2-Carboxylic Acid	-1.42722	0.019417	1.06661	0.760417
D-Glucoronic Acid	0.449877	0.0156636	1.01517	0.763889
L-Tyrosine	0.522498	0.0220214	1.10816	0.763889
11尾-13,14-dihydro-15-keto Prostaglandin F2伪	0.68879	0.0145563	1.07429	0.763889
13,14-Dihydro-15-keto Prostaglandin F2伪	0.68879	0.0145563	1.07429	0.763889
Val-Asn	0.722051	0.0153512	1.11216	0.763889
Biotinamide	0.851501	0.0118464	1.17821	0.763889
estrone 3-sulfate	0.267696	0.012556	1.09621	0.770833
Aniline	0.476201	0.0267191	1.04059	0.770833
Phe-Gly	0.789592	0.0197303	1.04947	0.770833
LPE(0:0/20:3)	0.848822	0.0282513	1.02281	0.770833
LPE(20:3/0:0)	0.848822	0.0282513	1.02281	0.770833
S-Adenosyl-L-Methionine	0.98907	0.0133833	1.04413	0.770833
Diethanolamine	1.26459	0.0138803	1.03918	0.770833
cis-EODA	2.2944	0.00993681	1.15402	0.770833
Leu-Gly-Leu	4.35692	0.0045221	1.25343	0.774306
2-(10-Heptadecenyl)-6-hydroxybenzoic acid	-1.10198	0.0213623	1.11936	0.777778
3,4-Dimethylbenzoic acid	0.408324	0.0205093	1.05107	0.777778
Hypaphorine	0.47393	0.0143227	1.12442	0.777778
2'-O-methylcytidine	0.845711	0.00690253	1.17174	0.777778
UDP-xylose	2.30058	0.00615152	1.20949	0.777778
3-pyrimidin-2-yl-propionic acid	0.914579	0.00833603	1.2666	0.78125
3-Methylcrotonyl-Glycine	-0.806255	0.0232498	1.02304	0.784722
N-Acetyl-D-Glucosamine	-0.706373	0.00575996	1.28635	0.784722
17-Epistriol	-0.663816	0.0130391	1.11008	0.784722
Carnitine C12-OH	-0.54069	0.0249709	1.02251	0.784722
3-Hydroxyphenylurea	-0.134242	0.0104485	1.13282	0.784722
N-Acetylcysteine	-0.115076	0.015147	1.06033	0.784722
3-(2-Hydroxyphenyl)propanoic acid	0.047643	0.0151077	1.10698	0.784722
3-(4-Hydroxyphenyl)-Propionic Acid	0.047643	0.0151077	1.10698	0.784722
N,N鈥?dicyclohexylcarbodiimide	0.141834	0.0272027	1.00565	0.784722
5-Hydroxy-2'-deoxyuridine	0.308431	0.0148406	1.11088	0.784722
1-Methyladenosine	0.348928	0.0111893	1.13461	0.784722
N6-methyladenosine	0.348928	0.0111893	1.13461	0.784722
Ile-Lys	0.447115	0.0240781	1.04433	0.784722
Glycerophospho-N-Arachidonoyl Ethanolamine	0.579253	0.0202331	1.01144	0.784722
LPE(20:4/0:0)	0.579253	0.0202331	1.01144	0.784722
Ser-Glu	0.592423	0.0110731	1.08674	0.784722
Prostaglandin B1	0.75374	0.00980486	1.15323	0.784722
Pro-Val	0.762319	0.0118825	1.05387	0.784722
Tyr-Glu	0.808941	0.0104306	1.13204	0.784722
Tyr-Tyr	0.812098	0.00927279	1.15021	0.784722
2,2'-Cyclouridine	0.855219	0.0155295	1.13272	0.784722
Hyp-Val	1.88289	0.0205877	1.0934	0.784722
S-Methyl-L-Cysteine-S-oxide	0.761205	0.0179622	1.00511	0.788194
Carnitine C8-OH	-0.546092	0.00919982	1.15527	0.791667
Hexaethylene-glycol	-0.347479	0.0106901	1.13698	0.791667
3'-Sialyllactose	0.587935	0.00837744	1.13303	0.791667
6'-Sialyllactose	0.587935	0.00837744	1.13303	0.791667
ADP-ribose	0.816193	0.0123778	1.14763	0.791667
13(R)-HODE	0.894709	0.0181945	1.09957	0.791667
3-(3-Hydroxyphenyl)-3-hydroxypropanoic acid	3.46547	0.010098	1.13065	0.791667
(卤)14(15)-DiHETE	3.5158	0.00949541	1.21251	0.791667
(卤)17(18)-DiHETE	3.5158	0.00949541	1.21251	0.791667
Methionine methyl ester	15.0134	0.00259637	1.32486	0.791667
6-Thio-dG	1.28477	0.0144543	1.17333	0.795139
Oxoadipic Acid	-1.9233	0.0131481	1.22219	0.798611
Carnitine C11:0	-0.825568	0.0128141	1.0452	0.798611
Gly-Lys	0.381938	0.0165195	1.05229	0.798611
Carnitine C5:0	0.493463	0.0071344	1.21799	0.798611
Carnitine-2-methyl-C4	0.493463	0.0071344	1.21799	0.798611
L-Ornithine	0.537896	0.018577	1.00586	0.798611
O-phosphate-L-tyrosine	0.621922	0.0166802	1.06177	0.798611
Stachyose	0.901297	0.00923821	1.15113	0.798611
Met-Phe	0.920305	0.00940769	1.17496	0.798611
Spermidine	0.92122	0.00925018	1.14762	0.798611
His-Tyr	0.959926	0.0150607	1.00947	0.798611
Carnitine C14:2	1.06071	0.00788	1.15943	0.798611
(+/-)-High-Proline	0.88291	0.0119113	1.12544	0.802083
Hyodeoxycholic acid	-1.00182	0.00354206	1.24784	0.805556
2-Octanamidoacetic acid	-0.915057	0.0112657	1.13372	0.805556
Methylmalonic Acid	-0.647144	0.0273265	1.14941	0.805556
Succinic Acid	-0.647144	0.0273265	1.14941	0.805556
Pyrazine-2-carboxylic acid	0.235456	0.00524033	1.13957	0.805556
Pro-Asp	0.37058	0.0105505	1.13454	0.805556
Carnitine C4:0	0.62348	0.00908428	1.18079	0.805556
Carnitine isoC4:0	0.62348	0.00908428	1.18079	0.805556
Ile-Thr	0.75959	0.00727427	1.14759	0.805556
Leu-Thr	0.75959	0.00727427	1.14759	0.805556
1-Aminocyclohexanoic acid	0.767921	0.0151414	1.11182	0.805556
Val-Ile	0.769315	0.0118069	1.06443	0.805556
Val-Leu	0.769315	0.0118069	1.06443	0.805556
Pterine	0.78918	0.0151485	1.09546	0.805556
4-Hydroxybenzyl alcohol	0.823889	0.00437583	1.20947	0.805556
LPE(0:0/18:2)	1.03074	0.017616	1.04246	0.805556
Ancitabine	1.11484	0.00562816	1.19861	0.805556
S-(Methyl)glutathione	1.27967	0.0248274	1.01237	0.805556
2,6-Diaminooimelic Acid	0.93734	0.00597405	1.18266	0.809028
Ethisterone	-1.49662	0.0307635	1.10223	0.8125
Lys-Val	0.387327	0.0103065	1.01762	0.8125
Ala-Lys	0.507107	0.00670435	1.27185	0.8125
Lys-Ala	0.507107	0.00670435	1.27185	0.8125
LPE(17:1/0:0)	0.821787	0.00708298	1.17191	0.8125
3'-Aenylic Acid	0.86427	0.00674986	1.25176	0.8125
2'-Aenylic Acid	0.86427	0.00674986	1.25176	0.8125
4-Acetylaminobenzoic acid	-0.64286	0.00369763	1.16801	0.819444
L-Iditol	-0.206834	0.00681387	1.23557	0.819444
8-Azaguanine	0.779025	0.0117686	1.14927	0.819444
Oxypurinol	0.779025	0.0117686	1.14927	0.819444
Asn-Asp	0.836942	0.00457576	1.20182	0.819444
Met-Tyr	1.19537	0.00906415	1.16458	0.819444
Phe-Tyr	1.32643	0.00717999	1.22371	0.819444
2'-Deoxycytidine-5'-Monophosphate	1.37043	0.00764641	1.20421	0.819444
(E)-Guggulsterone	4.03973	0.00207163	1.34486	0.819444
4-Phenylbutyric acid	-1.68198	0.0037834	1.312	0.822917
(R)-2-Hydroxy-3-phenylpropionic-acid	0.0972706	0.00930358	1.14971	0.826389
Asp-Glu	0.40407	0.00293366	1.23678	0.826389
Ser-Val	0.471103	0.00796669	1.19604	0.826389
Fumaric Acid	0.572104	0.00608392	1.19747	0.826389
Iminodiacetic acid	1.01447	0.013333	1.10172	0.826389
Nicotinic Acid Adenine Dinucleotide	1.14664	0.0096981	1.04791	0.826389
LPC(0:0/20:2)	1.33822	0.0125167	1.07903	0.826389
LPC(20:2/0:0)	1.33822	0.0125167	1.07903	0.826389
O-Phospho-L-Serine	2.63695	0.00376451	1.33027	0.826389
Hippuric Acid	-0.696063	0.00273009	1.21094	0.833333
Salicylaldehyde	-0.673447	0.00207711	1.24244	0.833333
Caffeic Acid	-0.636756	0.00342178	1.17148	0.833333
2,6-Diamino-5-hydroxyhexanoic-acid	0.465377	0.00718434	1.22987	0.833333
Acetylvaline	0.474481	0.0101886	1.10295	0.833333
2-Deoxyribose 1-Phosphate	0.574076	0.00974731	1.07728	0.833333
6-Diazo-5-oxo-L-norleucine	0.835844	0.00364386	1.27445	0.833333
Tyr-Leu	0.894974	0.00179543	1.32655	0.833333
3,3',5-Triiodo-L-Thyronine	0.920896	0.00192931	1.2898	0.833333
Gly-Phe	0.931503	0.00660218	1.18744	0.833333
D-Fructose 6-Phosphate-Disodium Salt	0.981335	0.00676549	1.21022	0.833333
D-Glucose 6-Phosphate	0.981335	0.00676549	1.21022	0.833333
D-Mannose 6-phosphate	0.981335	0.00676549	1.21022	0.833333
Glu-His	1.10897	0.00279832	1.25087	0.833333
Phosphatidylethanolamine lyso alkenyl 18:2	1.24642	0.0162385	1.04653	0.833333
2-Hydroxyhexanoic acid	1.73665	0.00321364	1.27199	0.833333
(S)-Leucic acid	1.73665	0.00321364	1.27199	0.833333
2-Hydroxyisocaproic Acid	1.73665	0.00321364	1.27199	0.833333
5-Hydroxyhexanoic Acid	1.73665	0.00321364	1.27199	0.833333
Thymine	2.07664	0.00233615	1.35438	0.833333
Carnitine C9:1	10.8922	0.0031242	1.33668	0.833333
3-Hydroxypicolinic acid	-2.11052	0.00463965	1.20134	0.840278
Glycochenodeoxycholic Acid	-1.77091	0.0109539	1.17667	0.840278
Carnitine C14-OH	-1.0278	0.00520718	1.2718	0.840278
Tauroursodeoxycholic acid	-0.470259	0.0085293	1.16068	0.840278
Purine	0.292501	0.00221754	1.33691	0.840278
3-Ureidopropionate	0.405931	0.00376211	1.27527	0.840278
N伪-Acetyl-L-glutamine	0.460586	0.00506532	1.15243	0.840278
Methylcysteine	0.598632	0.00155909	1.42309	0.840278
8,15-Dihete	0.664931	0.00242343	1.32294	0.840278
Oxaloacetic acid	0.719917	0.00388428	1.24121	0.840278
Ser-Phe	0.763352	0.00728929	1.15792	0.840278
Morpholine ethanesulfonic acid	1.03153	0.00452765	1.16438	0.840278
Xanthine	1.16527	0.00121681	1.35729	0.840278
N-(2-hydroxyethyl) lactamide	1.05643	0.00557975	1.1643	0.84375
Glycine deoxycholic acid	-1.87908	0.0142245	1.12859	0.847222
尾-Alanine	0.338822	0.0147426	1.10722	0.847222
L-Alanine	0.338822	0.0147426	1.10722	0.847222
Hypoxanthine-9-尾-D-Arabinofuranoside	0.432745	0.00153894	1.33148	0.847222
2-Deoxyribose 5'-phosphate	0.551006	0.00157791	1.34283	0.847222
SDMA	0.562536	0.00322923	1.28587	0.847222
N-Acetyl-L-Leucine	0.595596	0.00325706	1.28337	0.847222
LPC(0:0/18:1)	0.641454	0.00252106	1.26391	0.847222
LPC(18:1/0:0)	0.641454	0.00252106	1.26391	0.847222
Ile-Asn	0.664643	0.00391446	1.23437	0.847222
Leu-Asn	0.664643	0.00391446	1.23437	0.847222
Gly-Leu	0.673749	0.00889791	1.08446	0.847222
N-MethyTrans-4-Hydroxy-Proline	0.692036	0.00319017	1.3592	0.847222
DL-2-Methylglutamic acid	0.714171	0.0214114	1.04275	0.847222
Lys-Met	0.826253	0.00192746	1.31606	0.847222
Thr-Glu	0.861206	0.000892851	1.35219	0.847222
Asp-Gly	0.94308	0.0052894	1.15379	0.847222
L-kynurenine	1.03544	0.0101697	1.1742	0.847222
Glycogen	1.05164	0.00513712	1.20383	0.847222
Asn-Ile	1.71256	0.00333815	1.28639	0.847222
3-Methyladenine	0.977385	0.0054963	1.28035	0.850694
Calcitriol	1.60014	0.00224343	1.29514	0.850694
(卤)7(8)-DiHDPE(A)	3.56969	0.000831742	1.42449	0.850694
FFA(14:0)	0.213501	0.00790908	1.14731	0.854167
Adenosine	0.427448	0.00223111	1.3019	0.854167
His-Ala	0.616272	0.00536811	1.24655	0.854167
Glu-Glu	0.649115	0.00177491	1.31848	0.854167
Cyclopentylglycine	0.760878	0.0192657	1.06717	0.854167
1-Methylpiperidine-2-carboxylic acid	0.760878	0.0192657	1.06717	0.854167
LPC(0:0/15:0)	0.77165	0.00270383	1.2744	0.854167
LPC(15:0/0:0)	0.77165	0.00270383	1.2744	0.854167
O-Acetyl-L-homoserine	0.80562	0.00803355	1.23397	0.854167
Allantoic acid	0.811469	0.0048071	1.16701	0.854167
Ile-Met	0.982862	0.00119335	1.38571	0.854167
Cyclic Amp	0.994418	0.00183161	1.40981	0.854167
Benzaldehyde	0.294878	0.00115355	1.3874	0.861111
N-Acetylthreonine	0.62125	0.00247978	1.31456	0.861111
Lumichrome	0.64269	0.00683252	1.23293	0.861111
Leu-Asp	0.747261	0.00225691	1.31385	0.861111
4-Pyridoxic Acid	0.758301	0.00216208	1.31187	0.861111
Thr-Ile	1.12709	0.00390146	1.27817	0.861111
Thr-Leu	1.12709	0.00390146	1.27817	0.861111
5-HETrE	1.29156	0.000865687	1.38676	0.861111
8(S)-HETrE	1.29156	0.000865687	1.38676	0.861111
15(S)-HETrE	1.29156	0.000865687	1.38676	0.861111
LPC(14:1/0:0)	1.29808	0.000795654	1.33294	0.861111
Hyp-Trp	1.63268	0.00254274	1.3191	0.861111
4-Hydroxyquinoline	1.86511	0.00202661	1.373	0.861111
Val-Lys	1.38797	0.00179351	1.32033	0.864583
Carnitine C13:0	-0.975509	0.00357263	1.23848	0.868056
Phenethylamine	0.33805	0.0010505	1.40844	0.868056
Gly-Gly-Phe	0.591697	0.00222552	1.3714	0.868056
3-Hydroxy-L-phenylalanine	0.595963	0.000799857	1.32864	0.868056
Adenosine 5'-Monophosphate	0.606834	0.00112165	1.39536	0.868056
Deoxyguanosine 5'-monophosphate(dGMP)	0.68139	0.000856827	1.42255	0.868056
L-Norvaline	0.835782	0.00410948	1.18079	0.868056
L-Valine	0.835782	0.00410948	1.18079	0.868056
Argininosuccinic acid	1.00611	0.00546275	1.2111	0.868056
Uric acid	1.09181	0.0210059	1.0513	0.868056
D-ribonate lithium salt	1.1707	0.00445903	1.29688	0.868056
Orotic Acid	1.28032	0.000761254	1.45305	0.868056
2-Methylhippuric acid	1.22214	0.0049163	1.25443	0.871528
N-Phenylacetylglycine	1.22214	0.0049163	1.25443	0.871528
Carnitine C13:1	-1.38969	0.000426269	1.42832	0.875
5-Methoxytryptamine	0.456864	0.000834396	1.38331	0.875
Allopurinol	0.477096	0.0025816	1.34976	0.875
LPE(0:0/22:6)	0.955359	0.00165382	1.42025	0.875
LPE(22:6/0:0)	0.955359	0.00165382	1.42025	0.875
3-Hydroxy-3-Methylpentane-1,5-Dioic Acid	0.98609	0.00520788	1.19118	0.875
Ile-Leu	1.27318	0.00924478	1.16163	0.875
Leu-Leu	1.27318	0.00924478	1.16163	0.875
Ala-Met	1.63037	0.0015607	1.30462	0.875
L-Cysteic acid	1.75811	0.00654482	1.20788	0.875
Guanidinoethyl Sulfonate	1.80849	0.000122284	1.53519	0.875
2'-Deoxyadenosine-5'-Monophosphate	2.05287	0.000582342	1.42403	0.875
Glutathione Reducedform	2.38427	0.014957	1.12584	0.875
Val-Hyp	1.2483	0.00150494	1.45517	0.878472
D-Arabitol	2.92136	0.0208378	1.03585	0.878472
Ribitol	2.92136	0.0208378	1.03585	0.878472
N-Cinnamylglycine	-1.12053	0.0169711	1.08261	0.881944
1-Hydroxylamino-2-phenylethane	0.325707	0.00110675	1.39655	0.881944
(R)-(-)-2-phenylglycine	0.325707	0.00110675	1.39655	0.881944
Pyrimidine	0.496378	0.000600342	1.38518	0.881944
N,N-Dimethylarginine	0.60048	0.00222394	1.21042	0.881944
Phosphatidylethanolamine lyso alkenyl 16:0	0.78432	0.00150119	1.33136	0.881944
Pyrrolidine	0.826947	0.000903857	1.38097	0.881944
Cytosine	0.851488	0.000568359	1.44351	0.881944
Thr-Phe	0.959625	0.00237894	1.30649	0.881944
Phe-Thr	0.959625	0.00237894	1.30649	0.881944
LPE(0:0/16:0)	0.974602	0.00221382	1.29708	0.881944
LPE(16:0/0:0)	0.974602	0.00221382	1.29708	0.881944
Uridine 5-Monophosphate	1.04068	0.000769767	1.47565	0.881944
N'-Methyl-2-pyridone-5-carboxamide	1.04846	0.00368116	1.29185	0.881944
1-Methylxanthine	1.24865	0.000993773	1.45546	0.881944
Phe-Phe	1.35449	0.00223562	1.30509	0.881944
N-lactoyl-phenylalanine	1.37214	0.00460348	1.31152	0.881944
Glu-Glu-Ile	1.69773	0.000367843	1.42441	0.881944
Leu-Phe	1.86097	0.00161404	1.36233	0.881944
6-Methylnicotinamide	0.512136	0.00300432	1.33391	0.888889
Hydroxypiperazic聽acid	0.599532	0.000721849	1.32171	0.888889
Cycloleucine	0.722072	0.0004525	1.39889	0.888889
20,26-dihydroxyecdysone	0.867504	0.00099227	1.39788	0.888889
Acrylamide	0.88116	0.000918198	1.39546	0.888889
L-Glutamine	1.03982	0.00616236	1.13212	0.888889
Ala-Ser	1.24462	0.000664006	1.33964	0.888889
Val-Asp	1.35171	0.00718047	1.19439	0.888889
5-Hydroxymethyluracil	2.53809	0.00703703	1.22739	0.888889
N-Acetylaspartate	-0.999467	0.000408762	1.47771	0.895833
DL-O-tyrosine	0.092343	0.000196083	1.48527	0.895833
L-Phenylalanine	0.092343	0.000196083	1.48527	0.895833
8-Aminooctanoic Acid	0.457137	0.000353449	1.49497	0.895833
5'-Deoxy-5'-fluoroadenosine	0.517173	0.000809568	1.41229	0.895833
3-Aminoquinoline	0.552088	0.000357698	1.52181	0.895833
UDP-D-galactose	0.954007	0.00144935	1.35683	0.895833
UDP-glucose	0.954007	0.00144935	1.35683	0.895833
Uridine	0.996275	0.000658915	1.43486	0.895833
Cytidine聽2',3'-cyclic聽monophosphoric聽acid	1.10078	0.00109903	1.41138	0.895833
(卤)-Homocitric acid	1.29009	0.00390857	1.28651	0.895833
Phe-Ala	1.32912	0.00123122	1.39223	0.895833
Guanidineacetic Acid	1.6376	0.00105426	1.4469	0.895833
Cytidine 5'-Diphosphocholine	2.67479	0.0163799	1.04525	0.895833
Carnitine C22:2	1.00051	0.0007989	1.39259	0.899306
LPA(18:1/0:0)	0.55187	0.000445095	1.41955	0.902778
Sulfoacetic acid	0.554837	0.000203907	1.44879	0.902778
5-Oxoproline	0.595761	0.00748043	1.20292	0.902778
2-Aminopurine	0.672845	0.000907155	1.4542	0.902778
N-Acetylglycine	0.694272	0.0003947	1.55593	0.902778
Choline	0.708834	0.00390617	1.2488	0.902778
Indole-3-lactic acid	0.779731	0.00324629	1.33038	0.902778
Val-Tyr	1.03974	0.00215109	1.3354	0.902778
Epinephrine	1.71251	0.00731995	1.18726	0.902778
Cys-Gly	2.86407	0.00507627	1.30615	0.902778
Phe-Asn	4.33414	0.00018318	1.60247	0.902778
N-glutarylglycine	-3.63998	0.022161	1.16622	0.909722
Tryptamine	0.484195	0.000443486	1.50224	0.909722
Hydroxyquinoline	0.656901	0.000341313	1.51311	0.909722
Ser-Pro	0.715369	0.000316136	1.41433	0.909722
Gly-Ile	0.753127	0.00231839	1.24429	0.909722
Ser-Ile	0.79886	0.000820399	1.41503	0.909722
Ser-Leu	0.79886	0.000820399	1.41503	0.909722
PC(O-16:0/O-1:0)	0.887622	0.000788361	1.42532	0.909722
Cytidine-5-Monophosphate	0.912747	0.000634321	1.51834	0.909722
5-Methyluridine	0.922374	0.000127186	1.52798	0.909722
Sucrose 6鈥?monophosphate	1.04833	0.000166171	1.558	0.909722
Ala-Phe	1.20903	0.001834	1.339	0.909722
Glu-Cit	1.23197	0.00329296	1.25503	0.909722
2-Carboxybenzaldehyde	4.38718	2.33903e-05	1.70894	0.909722
1-Methyl-hydantoin	-2.55294	0.00116804	1.53575	0.916667
1-acetylindole	0.537334	0.000146932	1.56151	0.916667
2-Methyl-1-Pyrroline	0.62347	0.00288651	1.29525	0.916667
LPE(18:1/0:0)	0.838737	0.00106541	1.37068	0.916667
LPC(0:0/16:0)	0.872212	0.00110516	1.39596	0.916667
LPC(16:0/0:0)	0.872212	0.00110516	1.39596	0.916667
3-Amino-4-Hydroxybenzoic Acid	1.09871	7.48179e-05	1.55547	0.916667
3-Amino-5-hydroxybenzoic acid	1.09871	7.48179e-05	1.55547	0.916667
3-Hydroxyanthranilic Acid	1.09871	7.48179e-05	1.55547	0.916667
2'-Deoxyuridine	1.16438	0.000114542	1.51599	0.916667
Leu-Ala	1.17098	0.000602103	1.48795	0.916667
LPE(16:1/0:0)	1.26501	0.000743085	1.41026	0.916667
N-Methyl-伪-aminoisobutyric acid	1.37571	0.000698119	1.50859	0.916667
Cysteine 鈥嬧€媠ulfinic acid	1.7783	0.00228689	1.34119	0.916667
Xanthosine-5'-monophosphate	1.94608	0.00117951	1.47326	0.916667
L-2-Aminoadipate	0.64532	0.0024121	1.29054	0.923611
1-Aminocyclohexanecarboxylic acid	0.671218	0.000115495	1.55505	0.923611
L-Saccharopine	0.773445	0.000182627	1.46812	0.923611
L-rhamnonic acid	0.863747	0.00026099	1.50253	0.923611
Deoxycytidine	0.99615	0.00365414	1.18899	0.923611
Ile-Ile-Thr	1.14598	0.000342169	1.46935	0.923611
Ile-Ile	1.19088	0.00438275	1.23955	0.923611
L-Tryptophan	1.2111	0.000895176	1.48603	0.923611
L-Citrulline	1.32875	4.03973e-05	1.69795	0.923611
N-Methyl-D-Aspartic Acid	1.4615	0.000692105	1.44661	0.923611
O-Acetyl-L-serine	1.4615	0.000692105	1.44661	0.923611
L-Ascorbic acid 2-phosphate	-1.124	0.00220123	1.23807	0.930556
Cys-Pro	0.575435	0.000818763	1.41049	0.930556
L-Lysine	0.837176	0.00242956	1.3227	0.930556
Pro-Ser	0.847499	0.00018199	1.43376	0.930556
Betaine	1.12915	0.00490438	1.17366	0.930556
Thiamine	1.17942	4.48741e-05	1.60124	0.930556
N6-Succinyl Adenosine	1.48539	0.00309407	1.35879	0.930556
Xanthosine	1.54002	0.000311065	1.54848	0.930556
(R)-3-Hydroxybutanoic acid	-1.02452	0.00108824	1.34729	0.9375
2-Hydroxybutanoic Acid	-1.02452	0.00108824	1.34729	0.9375
Glu-Ile	0.751861	0.000356423	1.46963	0.9375
Ile-Glu	0.751861	0.000356423	1.46963	0.9375
Leu-Glu	0.751861	0.000356423	1.46963	0.9375
Hydroxyurea	0.761336	6.76116e-05	1.58015	0.9375
5'-Deoxy-5'-(Methylthio) Adenosine	0.835445	0.000815547	1.48568	0.9375
Glu-Val	0.901941	0.000433624	1.52068	0.9375
LPC(0:0/20:3)	1.24845	0.00204903	1.40361	0.9375
LPC(20:3/0:0)	1.24845	0.00204903	1.40361	0.9375
5'-Deoxyadenosine	1.38496	7.97703e-05	1.57433	0.9375
2'-Deoxyadenosine	1.38496	7.97703e-05	1.57433	0.9375
N-ethylene glycol neuraminic acid	1.42276	0.00107322	1.40506	0.9375
2'-O-methyluridine	1.43587	2.52529e-05	1.65749	0.9375
D-Allo-Isoleucine	0.547609	3.23147e-05	1.64523	0.944444
3-Carboxypropyltrimethylammonium	1.07182	4.48466e-06	1.74931	0.944444
4-Guanidinobutyric Acid	1.13817	1.94714e-06	1.80851	0.944444
LPC(0:0/14:0)	1.22969	5.43574e-06	1.63758	0.944444
Leu-Val	1.57497	0.000185625	1.49518	0.944444
2'-Deoxyinosine-5'-monophosphate	2.13152	0.0011864	1.35174	0.944444
Carnitine C11:1	-2.09029	4.6633e-06	1.77348	0.951389
Indole	0.200432	2.42733e-05	1.61425	0.951389
L-Norleucine	0.564865	0.000146921	1.5665	0.951389
L-Lactic Acid	0.810267	0.000116465	1.58511	0.951389
4-Carboxypyrazole	0.921234	3.00213e-05	1.63392	0.951389
Methanesulfonic acid	0.959571	0.000610336	1.41464	0.951389
Dl-Glyceraldehyde 3-Phosphate	0.973415	1.38303e-05	1.64519	0.951389
Acetylcholine	1.26429	0.00166151	1.36671	0.951389
Isethionic acid	1.30285	0.000132129	1.55711	0.951389
LPE(0:0/16:1)	1.32607	0.0013978	1.34724	0.951389
2-Aminoadipic Acid	1.36327	0.00106247	1.3662	0.951389
N-Methyl-L-Glutamate	1.36327	0.00106247	1.3662	0.951389
S-Allyl-L-cysteine	1.42415	5.23261e-06	1.80034	0.951389
Malonicacid	-1.07693	0.000721094	1.40237	0.958333
O-Phospho-L-threonine	-0.673288	0.000134715	1.58114	0.958333
Val-Thr	0.558482	0.000312758	1.48768	0.958333
3-aminobenzamide	0.596924	0.000971959	1.42263	0.958333
Riboflavin	0.821911	9.74986e-05	1.62174	0.958333
2-Hydroxy-6-Aminopurine	0.836585	4.49994e-05	1.71372	0.958333
Guanine	0.836585	4.49994e-05	1.71372	0.958333
1,4-Dihydro-1-Methyl-4-Oxo-3-Pyridinecarboxamide	0.837336	0.00141486	1.43269	0.958333
FFA(16:1)	0.874209	1.58013e-05	1.68944	0.958333
1-Methylinosine	0.974975	0.000108657	1.57236	0.958333
1-methylhistamine	1.02754	1.22436e-05	1.74099	0.958333
Asn-Glu	1.03567	0.00181719	1.37355	0.958333
5-Aminovaleric Acid	1.19185	1.63111e-05	1.70163	0.958333
2-(Dimethylamino)Guanosine	1.22414	5.86126e-05	1.61409	0.958333
Isocytosine	1.50739	0.0016681	1.40978	0.958333
(R)-(-)-1-Amino-2-propanol	1.74153	0.000891886	1.34807	0.958333
L-Cystathionine	2.16891	0.0113257	1.1592	0.958333
Guanosine-5'-monophosphate	4.30955	0.0128992	1.18831	0.958333
N-Acetyl-5-Hydroxytryptamine	14.0395	6.18694e-06	1.79411	0.958333
N-Isovaleroylglycine	0.747655	0.000220741	1.48429	0.965278
D-Galacturonic Acid	1.00977	7.06069e-05	1.6048	0.965278
Pantothenate	1.16549	0.000150979	1.51792	0.965278
Lythramine	1.33502	0.00037794	1.49019	0.965278
2-O-Methylcytosine	1.36597	5.30406e-05	1.73785	0.965278
L-Tyrosine methyl ester	1.45778	3.60647e-05	1.68589	0.965278
2-Aminoethanesulfonic Acid	1.46232	0.000244994	1.5397	0.965278
L-Aspartic Acid	1.50072	0.00215281	1.31896	0.965278
Ribosyladenosine	1.92722	0.00231775	1.31043	0.965278
Asn-Gln	0.534375	6.72117e-05	1.57948	0.972222
5,6-Dimethylbenzimidazole	0.560307	2.737e-06	1.73471	0.972222
L-Methionine	0.843298	5.29717e-06	1.74908	0.972222
Cytarabine	0.844353	4.00844e-05	1.62318	0.972222
Guanidine	0.936541	1.96709e-05	1.6575	0.972222
N-Acetylhistamine	1.05114	4.28654e-06	1.71911	0.972222
N6-isopentene adenine	1.17766	5.58365e-06	1.74418	0.972222
N6-(2-Hydroxyethyl)adenosine	1.2587	2.57805e-05	1.66124	0.972222
Leu-Met	1.41206	2.87439e-06	1.73822	0.972222
7-Methylxanthine	1.44157	5.12187e-06	1.68202	0.972222
2,4-Dihydroxypyridine	0.972942	9.04768e-06	1.7892	0.979167
5-Hydroxypyridine-2(1H)-one	0.972942	9.04768e-06	1.7892	0.979167
Maleic Acid	1.05363	0.00537794	1.19959	0.979167
(2-Hydroxyethyl)phosphonic acid	1.06063	1.32355e-07	1.88172	0.979167
N-Acetylneuraminic Acid(SA)	1.09663	2.98422e-06	1.76381	0.979167
Thymidine	1.22618	3.15051e-07	1.82183	0.979167
LPC(0:0/16:1)	1.25826	0.00026057	1.51226	0.979167
LPC(16:1/0:0)	1.25826	0.00026057	1.51226	0.979167
(2S,-3S)-3-methylphenylalanine	1.374	2.21152e-05	1.68508	0.979167
N-Alpha-Acetyl-L-Asparagine	1.65327	1.37173e-05	1.671	0.979167
Hexanoyl Glycine	-2.09374	0.00170946	1.44259	0.986111
L-Tryptophanamide	0.684484	6.99852e-07	1.79343	0.986111
Trp-Gly	0.946782	1.08886e-07	1.87729	0.986111
Phe-Met	0.960055	7.21048e-07	1.81235	0.986111
5-Methylcytosine	1.11565	8.0376e-07	1.85456	0.986111
Trimethylamine-N-Oxide	2.34298	6.16653e-05	1.58502	0.986111
1-Aminopropan-2-ol	2.34298	6.16653e-05	1.58502	0.986111
Tricarballylic acid	3.21034	0.00319294	1.32286	0.986111
Isonicotinic acid	0.685115	2.45777e-05	1.73504	0.993056
N-acetyl-beta-alanine	0.901153	1.91506e-07	1.83834	0.993056
Glu-Leu	1.04244	2.7889e-07	1.88073	0.993056
2-Methylguanosine	1.27636	2.84396e-06	1.7748	0.993056
7-Methylguanosine	1.28328	1.10239e-06	1.79774	0.993056
1-Methylguanosine	1.28328	1.10239e-06	1.79774	0.993056
N-Acetyl-L-methionine	1.33231	3.64214e-07	1.88975	0.993056
Deoxyguanosine	1.62178	3.93219e-06	1.82127	0.993056
螔-Pseudouridine	0.600821	3.12543e-05	1.54197	1
Nicotinamide	0.64664	2.1678e-05	1.7329	1
2-amino-4-oxovaleric acid	0.865268	6.96655e-08	1.86816	1
N-Acetyl-L-alanine	0.865268	6.96655e-08	1.86816	1
Hypotaurocyamine	0.872538	0.000562507	1.52634	1
Guanosine	0.890247	0.000583838	1.5288	1
Carnitine C18:2	1.08987	0.00155886	1.36073	1
N6-Isopentenyladenosine	1.23906	8.8813e-08	1.85281	1
N-Acetylglucosamine 1-Phosphate	1.28707	3.80044e-07	1.85876	1
2'-O-Methylguanosine	1.30036	2.88056e-06	1.77776	1
Carnitine C16:1	1.42562	0.000366394	1.55373	1
3-Deoxyguanosine	1.45822	8.61326e-07	1.85696	1
Glu-Tyr	2.17993	0.000742134	1.52665	1
Cytidine	2.27026	0.0107001	1.17013	1
Ureidosuccinic acid	2.68034	4.24628e-08	1.92062	1

## Sheet: Table S6
Table S6 The log2FC, P-value, VIP and AUC values of differentially expressed metabolites in An_F vs. An_S.
name	Fold_change	log2FC	Pvalue	VIP	AUC
Pro-Ala	0.695572	-0.523729	0.00952928	1.47443	0.861111
Tyr-Pro	0.507552	-0.978374	0.00276976	1.60968	0.888889
3'-Aenylic Acid	0.511784	-0.966394	0.00905259	1.50106	0.888889
(±)17-HDHA	0.349066	-1.51843	0.00873044	1.53209	0.888889
9(S)-HpOTrE	0.378623	-1.40117	0.00624466	1.45946	0.888889
Pro-Arg	0.472824	-1.08063	0.00414949	1.45326	0.888889
2'-Aenylic Acid	0.511784	-0.966394	0.00905259	1.50106	0.888889
Arg-Ser	0.0556024	-4.16871	0.00691671	1.57009	0.902778
2-(Acetylamino)-2-deoxy-A-D-glucopyranose	3.38957	1.7611	0.00538762	1.58933	0.916667
4-Hydroxybenzyl alcohol	0.572672	-0.804218	0.00480458	1.4373	0.916667
Carnitine C9:1	0.205453	-2.28312	0.00586798	1.474	0.916667
D-Galacturonic Acid	1.53829	0.621324	0.00603152	1.43193	0.916667
1-Methyl-hydantoin	0.168097	-2.57264	0.00768328	1.48726	0.916667
Hippuric Acid	0.565364	-0.822749	0.00742498	1.47453	0.916667
Lys-Asn	0.449833	-1.15254	0.00892395	1.3774	0.916667
Salicylic acid β-D-O-glucuronic acid	0.00064024	-10.6091	0.00554438	1.58122	0.916667
Shikimic Acid	2.01342	1.00965	0.00695839	1.36985	0.916667
Spermidine	0.491035	-1.0261	0.00989541	1.3973	0.916667
estrone 3-sulfate	1.21499	0.280948	0.00505966	1.51013	0.944444
(R)-2-Hydroxy-3-phenylpropionic-acid	1.09047	0.12495	0.00806022	1.37153	0.944444
2-keto-D-gluconic acid	1.51591	0.600187	0.00625177	1.45473	0.944444
3,4-Dimethylbenzoic acid	1.45062	0.536673	0.00462529	1.47677	0.944444
3-Aminoquinoline	0.715752	-0.482469	0.00267474	1.53676	0.944444
4-Hydroxyquinoline	0.373247	-1.4218	0.00336922	1.56742	0.944444
Acetaminophen	0.249162	-2.00485	0.00882685	1.48258	0.944444
Arg-Phe	0.485462	-1.04257	0.0024405	1.54892	0.944444
Caffeic Acid	0.572037	-0.805819	0.00676569	1.49187	0.944444
Carnitine C15	0.361065	-1.46967	0.00636343	1.4798	0.944444
1-Hydroxylamino-2-phenylethane	0.793255	-0.334143	0.00355007	1.53584	0.944444
D-ribonate lithium salt	0.447426	-1.16028	0.00983119	1.52965	0.944444
Guanidineacetic Acid	2.28504	1.19222	0.00521474	1.45502	0.944444
Hydroxyquinoline	0.676135	-0.564616	0.00152262	1.60119	0.944444
Isethionic acid	1.77587	0.828528	0.00278657	1.61524	0.944444
Isocitric??acid	0.569475	-0.812296	0.00725336	1.4205	0.944444
Isonicotinic acid	0.757032	-0.401574	0.00996368	1.45355	0.944444
L-Carnosine	1.55347	0.63549	0.00432145	1.4988	0.944444
L-Cystine	2.30313	1.20359	0.000754179	1.67232	0.944444
L-Methionine sulfoxide	0.267677	-1.90143	0.00256782	1.58866	0.944444
L-Norleucine	0.727375	-0.459228	0.00247772	1.62907	0.944444
L-Tryptophan	0.508271	-0.97633	0.00451713	1.55895	0.944444
N-(1-Deoxy-1-fructosyl)phenylalanine	0.721878	-0.470172	0.00460387	1.48312	0.944444
N-Methyl-α-aminoisobutyric acid	1.957	0.968646	0.00841759	1.38829	0.944444
(R)-(-)-2-phenylglycine	0.793255	-0.334143	0.00355007	1.53584	0.944444
Purine	0.795908	-0.329327	0.00296794	1.51455	0.944444
Salicylaldehyde	0.595105	-0.748784	0.00676733	1.49095	0.944444
Val-His	0.45617	-1.13236	0.00177249	1.65377	0.972222
3-Hydroxybenzoic Acid	0.61094	-0.710896	0.000348431	1.72707	0.972222
5'-Deoxyadenosine	1.81441	0.859499	0.000757997	1.68463	0.972222
8-Aminooctanoic Acid	0.74978	-0.415462	0.00159282	1.59839	0.972222
Adenosine 5'-Monophosphate	0.742291	-0.429944	0.00507121	1.49409	0.972222
Barbital	1.08624	0.119341	0.00582176	1.45154	0.972222
Benzaldehyde	0.815027	-0.29508	0.00369631	1.52487	0.972222
Calcitriol	0.404047	-1.3074	0.00332102	1.50593	0.972222
1-Aminocyclohexanoic acid	0.498652	-1.00389	0.00394742	1.57749	0.972222
Creatine	0.620679	-0.688081	0.00191647	1.66879	0.972222
D-Allo-Isoleucine	0.772176	-0.372998	0.00203428	1.55508	0.972222
1-acetylindole	0.733528	-0.447075	0.000889179	1.64536	0.972222
L-Phenylephrine	1.68335	0.751334	0.000834361	1.66999	0.972222
LPC(0:0/22:4)	3.01416	1.59176	0.000958651	1.66138	0.972222
LPC(22:4/0:0)	3.01416	1.59176	0.000958651	1.66138	0.972222
13-HDoHE	0.225053	-2.15167	0.00237195	1.63577	0.972222
O-Phospho-L-threonine	0.679345	-0.557783	0.00770342	1.51512	0.972222
2'-Deoxyadenosine	1.81441	0.859499	0.000757997	1.68463	0.972222
S-Methyl-L-Cysteine-S-oxide	1.98604	0.989892	0.00569488	1.52814	0.972222
Tetradecanedioic acid	0.349186	-1.51793	0.000838055	1.6972	1
Thr-Asp	1.89718	0.923855	0.000894788	1.70886	1
Tryptamine	0.715812	-0.482348	0.000473794	1.69013	1
TxB3	0.0111991	-6.48047	0.00678217	1.64279	1
Val-Gln	5.86201	2.5514	0.00242247	1.63753	1
alpha-Muricholic acid	31.8478	4.99312	0.00120673	1.7835	1
beta-Muricholic acid	31.8478	4.99312	0.00120673	1.7835	1
2,6-Di-tert-butyl-4-(hydroxymethyl)phenol	1.49683	0.581912	7.42442e-09	1.95354	1
2-Aminoethanesulfonic Acid	1.94267	0.95804	0.00793956	1.56129	1
2-O-α-D-glucopyranosyl-L-ascorbic acid	0.240711	-2.05463	0.00717342	1.61718	1
3-Sulfocatechol	0.433397	-1.20624	8.9131e-05	1.86074	1
5-Carboxyvanillic Acid	0.691539	-0.532117	3.63263e-06	1.85008	1
(±)5-HEPE	0.0301128	-5.05348	0.0027259	1.74921	1
AA	0.253506	-1.97991	0.00120606	1.80402	1
Acetaminophen sulfate	36.2798	5.18109	0.007703	1.55716	1
Ala-Arg	0.359712	-1.47509	0.00382117	1.47269	1
Ala-His	1.81255	0.858024	0.000570631	1.71713	1
Ala-Lys	0.614946	-0.701469	0.00163696	1.7077	1
Asp-Gly	2.12753	1.08918	0.00412615	1.64147	1
Biotinamide	0.413276	-1.27482	0.00181073	1.70776	1
Carnitine C13:0	0.470834	-1.08671	0.00608846	1.47701	1
Carnitine C14:1-OH	6139.45	12.5839	5.66944e-05	1.90195	1
Carnitine C18:3	0.0984878	-3.34391	0.000192106	1.83522	1
Carnitine C3:0	0.564053	-0.826098	0.00419391	1.62307	1
Carnitine C4:0	0.577666	-0.791693	0.00189199	1.66949	1
Carnitine C5:0	0.643967	-0.634942	0.000354333	1.71698	1
Carnitine C5:1	0.407521	-1.29506	0.0025707	1.68171	1
Carnitine C7-OH	0.546698	-0.871185	0.00739556	1.55521	1
Carnitine isoC4:0	0.577666	-0.791693	0.00189199	1.66949	1
Carnitine ph-C1	0.189535	-2.39946	0.00415811	1.68554	1
Carnitine-2-methyl-C4	0.643967	-0.634942	0.000354333	1.71698	1
Chenodeoxycholic Acid	35.8153	5.1625	0.00208522	1.72514	1
Cholic acid	31.8478	4.99312	0.00120673	1.7835	1
Cyclo(Pro-Glu)	0.447084	-1.16138	0.00322001	1.6939	1
Cyclo(Ser-Pro)	0.181948	-2.4584	0.00128561	1.64872	1
D-Proline-betaine	0.281608	-1.82824	0.00180593	1.74011	1
Deoxycholic acid	47.0167	5.5551	0.00224357	1.74952	1
EPA	0.165175	-2.59793	0.000553277	1.84006	1
Epinephrine	3.5745	1.83774	0.00718544	1.6152	1
FFA(18:2)	0.259742	-1.94485	0.000282194	1.85295	1
FFA(18:3)	0.120863	-3.04855	0.000305587	1.8389	1
FFA(18:4)	0.0551131	-4.18146	0.000152186	1.84106	1
FFA(22:4)	0.444898	-1.16845	0.000107194	1.88622	1
Gamma-Mercholic Acid	31.8478	4.99312	0.00120673	1.7835	1
Glu-Gly	1.89841	0.92479	0.00515323	1.59695	1
Glu-Pro	0.472543	-1.08148	0.000243536	1.74861	1
Glu-Val	0.602473	-0.73103	0.00373712	1.57901	1
Gly-Glu	1.89841	0.92479	0.00515323	1.59695	1
Hydroquinone	0.424354	-1.23666	8.01665e-05	1.88909	1
Hyp-Trp	0.359819	-1.47465	0.00101732	1.64031	1
Hyp-Val	0.181719	-2.46022	0.00445227	1.62502	1
Hypaphorine	0.611172	-0.710349	0.000368569	1.73162	1
Ile-Ser	0.541588	-0.884732	0.00195442	1.70941	1
Imidazoleacetic acid	1.57835	0.658413	0.00276257	1.64803	1
11-HEDE	0.0861676	-3.53671	0.000677558	1.76868	1
Isokaurenoic acid	0.186066	-2.42612	0.00107593	1.80487	1
Kynurenic Acid	10.4685	3.38799	0.000623854	1.6437	1
L-Cysteine	1.956	0.967905	0.000312978	1.71901	1
L-Gulose	1.81434	0.859448	0.000750415	1.72448	1
LPE(0:0/20:5)	0.166121	-2.58969	0.00052898	1.81103	1
LPE(0:0/22:4)	6.32148	2.66026	0.00146834	1.70417	1
LPE(20:5/0:0)	0.166121	-2.58969	0.00052898	1.81103	1
LPE(22:4/0:0)	6.32148	2.66026	0.00146834	1.70417	1
LPS(22:6/0:0)	1.10559	0.144818	0.000416349	1.69898	1
Leu-Ala-Val	0.241797	-2.04813	6.61977e-05	1.80142	1
Lys-Ala	0.614946	-0.701469	0.00163696	1.7077	1
Lys-Pro	0.372705	-1.42389	0.000606666	1.73478	1
N(Alpha)-Acetyl-Epsilon-(2-Propenal)Lysine	0.42245	-1.24315	0.00607197	1.56297	1
15-HEDE	0.0861676	-3.53671	0.000677558	1.76868	1
N-Acetyl-L-Histidine	1.55362	0.635635	0.000688157	1.74906	1
N-Ethylglycine	1.37083	0.455052	0.00186746	1.67874	1
N-Methylalanine	1.37083	0.455052	0.00186746	1.67874	1
N-heptanoylglycine	0.000364667	-11.4211	0.00831782	1.61242	1
Naphthofluorescein	20.0166	4.32312	0.00468712	1.5641	1
Phe-Pro	0.466134	-1.10118	0.000934871	1.7217	1
Pinolenic acid	0.199743	-2.32379	0.000407984	1.78106	1
Pro-Met	0.23366	-2.09752	0.00140026	1.70138	1
Prostaglandin D3	0.183636	-2.44508	0.00439887	1.67448	1
Prostaglandin E3	0.183636	-2.44508	0.00439887	1.67448	1
Pyrazine-2-carboxylic acid	1.1967	0.25906	0.00209788	1.63847	1
Pyridoxal	1.66007	0.731244	0.000492942	1.73966	1
Pyrimidine-4-carboxylic acid sodium salt	1.18475	0.244585	0.00191322	1.64734	1
ST-638	32.2391	5.01074	0.0027239	1.71825	1
Ser-Arg	0.288799	-1.79186	0.000257044	1.70077	1
Synephrine	1.75497	0.811443	0.00124196	1.73183	1

## Sheet: Table S7
Table S7 The log2FC, P-value, VIP and AUC values of differentially expressed metabolites in Cn_F vs. Cn_S.
name	log2FC	Pvalue	VIP	AUC
(R)-2-Hydroxy-3-phenylpropionic-acid	0.0982314	0.00846566	1.4422	0.861111
Riboflavin	0.623529	0.00735015	1.50355	0.861111
(2-Hydroxyethyl)phosphonic acid	0.469077	0.00878621	1.52086	0.888889
Carnitine C22:2	0.9782	0.00991601	1.49336	0.888889
D-Malic acid	1.21062	0.00953325	1.54379	0.888889
Daidzein	-0.187166	0.00866208	1.53536	0.888889
Arg-Ser	-3.44943	0.00824898	1.51272	0.902778
Uridine	1.1437	0.00470852	1.55259	0.916667
2-Dodecylbenzenesulfonic acid	-0.861082	0.00937849	1.46282	0.916667
5'-Deoxyadenosine	1.13712	0.00475478	1.52842	0.916667
Adenosine 5'-Monophosphate	0.82253	0.00780275	1.46268	0.916667
Asn-Ser	-1.48436	0.00766672	1.35987	0.916667
1,3-Diaminopropane	1.66338	0.00589084	1.47696	0.916667
EPA	-0.82999	0.00258723	1.52196	0.916667
L-Iditol	-0.46237	0.00507262	1.57301	0.916667
LPC(O-18:1/0:0)	-0.598275	0.00617532	1.45162	0.916667
13-HOTrE	-1.00303	0.00330645	1.51016	0.916667
N6-isopentene adenine	1.24103	0.0070629	1.58404	0.916667
2'-Deoxyadenosine	1.13712	0.00475478	1.52842	0.916667
5'-Deoxy-5'-fluoroadenosine	0.460489	0.0072108	1.50476	0.944444
5-Aminovaleric Acid	1.09067	0.00540859	1.56737	0.944444
9(S),12(S),13(S)-TriHOME	-1.18907	0.00206596	1.56487	0.944444
AA	-0.452349	0.00945332	1.32921	0.944444
Carnitine C6:DC	-1.63183	0.00194584	1.54368	0.944444
Cyclopentylglycine	1.27586	0.00527651	1.58899	0.944444
Cytidine	0.971241	0.00720275	1.54426	0.944444
FFA(18:2)	-0.704278	0.00206507	1.57353	0.944444
1-Methylinosine	0.673331	0.00709108	1.5235	0.944444
1-Methylpiperidine-2-carboxylic acid	1.27586	0.00527651	1.58899	0.944444
Hydroquinone	-1.23987	0.0054674	1.51466	0.944444
Isokaurenoic acid	-0.730567	0.00217693	1.53592	0.944444
L-2-Aminoadipate	0.77538	0.0084765	1.52184	0.944444
L-Methionine sulfoxide	-1.58644	0.00343823	1.47491	0.944444
LPC(0:0/16:1)	1.14061	0.00616283	1.54149	0.944444
LPC(0:0/18:2)	0.675939	0.00838637	1.49058	0.944444
LPC(16:1/0:0)	1.14061	0.00616283	1.54149	0.944444
LPC(18:2/0:0)	0.675939	0.00838637	1.49058	0.944444
LPE(16:1/0:0)	1.28323	0.0075207	1.54264	0.944444
Methylmalonic Acid	1.19123	0.00641556	1.63659	0.944444
N-Acetylhistamine	0.876383	0.00225729	1.63223	0.944444
Pantothenate	0.843544	0.0050625	1.55157	0.944444
Pro-Val	-0.56146	0.00701805	1.42192	0.944444
Pyrimidine-4-carboxylic acid sodium salt	0.222661	0.00906702	1.42539	0.944444
Stachydrine	-1.49773	0.00638126	1.49253	0.944444
Succinic Acid	1.19123	0.00641556	1.63659	0.944444
Tetradecanedioic acid	1.0272	0.00147422	1.59962	0.972222
Thymidine	1.04462	0.000852284	1.74671	0.972222
Xanthosine	0.998405	0.00808833	1.59716	0.972222
2-Deoxyribose 1-Phosphate	1.12653	0.00104462	1.74042	0.972222
3-Sulfocatechol	-1.28217	0.00581227	1.53086	0.972222
Cyclo(Pro-Glu)	-1.18446	0.0046469	1.54202	0.972222
D-Ornithine	-1.23795	0.0067006	1.39597	0.972222
D-Proline-betaine	-1.57976	0.00586524	1.57631	0.972222
1-Methyladenosine	0.62807	0.00115614	1.65756	0.972222
Deoxyguanosine	1.00137	0.00914714	1.56776	0.972222
Dopaquinone	-1.48469	0.00807544	1.53274	0.972222
FFA(18:3)	-1.38224	0.0012532	1.58606	0.972222
FFA(22:4)	-0.592718	0.00695367	1.49501	0.972222
Guanosine 3',5'-Cyclic Monophosphate	1.41911	0.00239358	1.64464	0.972222
Iminodiacetic acid	-1.16649	0.00319186	1.65988	0.972222
Isocitric??acid	-1.28919	0.00979163	1.48222	0.972222
L-Ascorbic acid 2-phosphate	-1.4382	0.00547767	1.50909	0.972222
LPC(0:0/22:4)	2.14565	0.000781639	1.6744	0.972222
LPC(22:4/0:0)	2.14565	0.000781639	1.6744	0.972222
LPE(0:0/16:0)	1.13517	0.00167935	1.6668	0.972222
LPE(16:0/0:0)	1.13517	0.00167935	1.6668	0.972222
13,14-dihydro-15-keto PGD2	-0.962471	0.00227712	1.55092	0.972222
Lythramine	1.17098	0.00354103	1.58832	0.972222
Morpholine ethanesulfonic acid	1.3482	0.00248356	1.54896	0.972222
N-Cinnamylglycine	-1.0759	0.0056595	1.53205	0.972222
N6-(2-Hydroxyethyl)adenosine	1.07326	0.00665413	1.56742	0.972222
N6-methyladenosine	0.62807	0.00115614	1.65756	0.972222
Prostaglandin B1	-1.11956	0.00830507	1.42438	0.972222
Ser-Gln	-1.24305	0.000361064	1.72657	0.972222
2'-O-methyladenosine	1.57979	0.00462549	1.60403	1
Tauroursodeoxycholic acid	0.629891	0.003641	1.65523	1
Tetradecyl phosphonic acid	1.06542	3.10318e-05	1.88367	1
Thiamine	0.729837	0.00614486	1.57804	1
TxB3	-4.86894	0.00204855	1.71406	1
Zereno	0.614398	0.00028382	1.71213	1
estrone 3-sulfate	1.25158	0.00229608	1.72393	1
2,6-Di-tert-butyl-4-(hydroxymethyl)phenol	0.731694	6.79207e-07	1.90952	1
2-(Dimethylamino)Guanosine	1.24092	0.00363478	1.65554	1
2-Aminoethanesulfonic Acid	1.24283	0.00094828	1.65521	1
2-Hexyldecanoic acid	17.7463	0.00182505	1.67173	1
2-Methylguanosine	1.14974	0.00177649	1.67523	1
2-Octanamidoacetic acid	1.80106	0.00407569	1.69279	1
2-keto-D-gluconic acid	-0.655527	0.00934885	1.35703	1
3,4-Dimethylbenzoic acid	1.12104	0.00561616	1.67802	1
(±)12-HEPE	-2.02274	0.000695202	1.73784	1
3-(3-Hydroxyphenyl)Propionate Acid	-10.7385	5.65731e-05	1.91821	1
3-Deoxyguanosine	1.04588	0.00210578	1.76225	1
3-Hydroxybenzoic Acid	-0.959158	0.0038742	1.58745	1
3-Indolebutyric Acid	-0.16962	0.000298825	1.77894	1
(±)15-HEPE	-2.02274	0.000695202	1.73784	1
4-Aminomethylpyrimidine	-1.49441	0.00313557	1.61023	1
5-Carboxyvanillic Acid	-0.776312	0.000326023	1.78641	1
(±)18-HEPE	-2.02274	0.000695202	1.73784	1
7-Methylguanosine	1.13636	0.00140098	1.68533	1
8-Azaguanine	0.459981	0.0011022	1.69433	1
8-iso-Prostaglandin-E2	-1.24823	2.4749e-05	1.80676	1
(±)5-HEPE	-4.01921	0.00496924	1.57786	1
Ac-YVAD-CMK	-0.902796	0.000666054	1.66648	1
Asn-Gln	0.475914	0.000656584	1.67788	1
Barbital	0.138965	0.000472942	1.7651	1
Bergaptol	-0.139446	0.000353973	1.74631	1
Carnitine C14-OH	1.48622	0.00960018	1.56453	1
Carnitine C8:1	-11.6452	0.000102695	1.88449	1
Carnitine C9:DC	1.09178	0.000325894	1.77527	1
Cork-oximate	0.223695	0.000199026	1.72759	1
1-Aminocyclohexanoic acid	-1.32384	0.00143617	1.60818	1
Cytarabine	1.01746	0.000960959	1.72292	1
Cytosine	0.774268	0.00167797	1.65982	1
D-(+)-Cellobiose	-0.957387	0.00342952	1.57455	1
D-piperidine acid	-1.48215	0.00209346	1.62006	1
DL-2-Methylglutamic acid	1.38835	0.0039749	1.64429	1
1-Methylguanosine	1.13636	0.00140098	1.68533	1
FFA(22:7)	-13.6276	0.00191876	1.71839	1
Glu-Tyr	1.62519	0.00730548	1.58172	1
11-HDoHE	-2.00562	0.003178	1.66998	1
11-HEDE	-1.16904	0.00212569	1.5695	1
L-Arginine	-1.30064	0.00877875	1.53484	1
L-Isserine	-1.32021	0.00784505	1.53591	1
LPC(0:0/20:4)	1.08638	0.001866	1.63019	1
LPC(20:4/0:0)	1.08638	0.001866	1.63019	1
LPE(0:0/20:5)	-2.28799	0.001011	1.73274	1
LPE(20:5/0:0)	-2.28799	0.001011	1.73274	1
LPS(22:6/0:0)	0.135625	0.00872775	1.47207	1
13-HDoHE	-2.84962	0.000923816	1.72275	1
14(S)-HDHA	-2.85723	0.00209303	1.73752	1
Methanesulfonic acid	0.775296	0.000188578	1.74931	1
N,N-Bis(2-hydroxyethyl)dodecanamide	-0.281559	0.00748323	1.47654	1
15-HEDE	-1.16904	0.00212569	1.5695	1
15-keto-Prostaglandin-E1	-1.24823	2.4749e-05	1.80676	1
N6-Isopentenyladenosine	0.995971	0.00133881	1.66952	1
Oxypurinol	0.459981	0.0011022	1.69433	1
PC(O-16:0/0:0)	-0.972964	0.000416909	1.73269	1
PGD1	-1.39923	0.00642186	1.52909	1
PGD2	-1.34221	0.000896866	1.66044	1
PGE1	-1.39923	0.00642186	1.52909	1
PGK1	-2.17985	0.000224469	1.73215	1
Phosphatidylethanolamine lyso alkenyl 18:2	1.22119	0.000486929	1.75832	1
Phytosphingosine	-1.79461	0.00441825	1.61324	1
Prostaglandin B2	-1.27751	0.00129573	1.62608	1
Salicylic acid β-D-O-glucuronic acid	-5.32489	0.000128607	1.8551	1
Scriptaid	1.79653	0.000144881	1.77492	1
2'-O-Methylguanosine	1.13137	0.000141466	1.79793	1
Taurine-α-ratcholate	0.782032	0.00737752	1.54692	1
Taurohyocholic acid	0.782032	0.00737752	1.54692	1

## Sheet: Table S8
Table S8 The log2FC, P-value, VIP and AUC values of differentially expressed metabolites in Tn_F vs. Tn_S.
name	Fold_change	log2FC	Pvalue	VIP	AUC
Thr-Glu	0.481249	-1.05514	0.00761586	1.58754	0.861111
Tropine	0.249108	-2.00516	0.00538188	1.70251	0.944444
TxB3	0.000331503	-11.5587	0.000121386	2.09297	1
estrone 3-sulfate	1.37671	0.461224	0.00135015	1.81461	1
(R)-2-Hydroxy-3-phenylpropionic-acid	1.08154	0.113081	0.00271652	1.72762	0.944444
2,6-Di-tert-butyl-4-(hydroxymethyl)phenol	1.63064	0.705435	1.17049e-07	2.12426	1
2,6-Diaminooimelic Acid	3.6323	1.86088	0.00932639	1.57079	0.888889
2-(Dimethylamino)Guanosine	2.07098	1.05032	0.00356396	1.77674	1
(R)-2-Hydroxybutyric acid	0.447429	-1.16027	0.00884114	1.68431	0.888889
2-Aminoethanesulfonic Acid	1.9418	0.957392	0.00701807	1.71531	1
2-Methyllactic acid	0.447429	-1.16027	0.00884114	1.68431	0.888889
2-Picolinic Acid	1.24182	0.312451	0.00725126	1.67378	1
3,4-Dimethylbenzoic acid	1.67746	0.746279	0.0016787	1.88657	1
(±)12-HEPE	0.285516	-1.80836	0.000303197	1.99489	1
3-Carboxypropyltrimethylammonium	1.9449	0.959696	0.0016379	1.78233	0.972222
3-Hydroxybenzoic Acid	0.334043	-1.58189	0.00131285	1.81901	1
(±)14(15)-EpETE	0.288343	-1.79414	0.00019994	1.98103	1
3-Sulfocatechol	0.447329	-1.16059	0.0043344	1.64271	0.944444
3-acetylphenylboronic acid	0.872871	-0.19616	0.00576271	1.61843	0.916667
(±)15-HEPE	0.285516	-1.80836	0.000303197	1.99489	1
4-Guanidinobutyric Acid	1.54873	0.631087	0.00716841	1.60828	1
(±)15-HETE	1.99062	0.993217	0.00440684	1.71483	0.944444
4-Hydroxyhippurate	0.44258	-1.17599	0.00223584	1.7916	1
5'-Deoxyadenosine	2.35171	1.23371	0.00680106	1.6458	1
5-Carboxyvanillic Acid	0.65396	-0.612726	5.23585e-06	2.12065	1
(±)18-HEPE	0.285516	-1.80836	0.000303197	1.99489	1
6-O-methylguanine	1.46174	0.54769	0.00358797	1.67448	0.944444
6-hydroxy-3-succinylpyridine	0.44258	-1.17599	0.00223584	1.7916	1
6-keto-PGF1α	1.70529	0.770015	0.00256175	1.7577	0.972222
(±)5-HEPE	0.000291603	-11.7437	0.00506592	1.84674	1
9,10-DiHOME	2.48246	1.31177	0.00614757	1.66956	0.944444
AA	0.505561	-0.984044	0.00451118	1.73564	1
Acetanilide	1.20409	0.267944	0.00496875	1.66015	0.944444
Acetylcholine	1.72802	0.789118	0.00763445	1.62435	0.944444
Ala-Met	4.33247	2.11519	0.0091014	1.56388	0.916667
Arg-Gly	0.733249	-0.447625	0.00225731	1.73029	1
Arg-Lys	0.427682	-1.22539	0.00386374	1.70652	1
Arg-Phe	0.544191	-0.877816	0.00236457	1.75045	0.972222
Arg-Ser	0.17294	-2.53166	0.00260718	1.76806	0.972222
Asn-Ser	0.530778	-0.913819	0.00894865	1.66347	0.972222
Barbital	1.09307	0.128382	0.000123049	1.98955	1
Bergaptol	0.933119	-0.0998672	0.00582373	1.61373	0.888889
Carbocyclic thromboxane A2	2.63789	1.39938	0.00135917	1.76587	1
Carnitine C9:DC	1.91114	0.934436	0.00937253	1.59693	0.916667
Carnitine??C14:0	6.70998	2.74631	0.000206652	1.9287	1
Chenodeoxycholic Acid	14.422	3.8502	0.00600997	1.79749	1
Cork-oximate	1.20314	0.266804	0.000953106	1.83525	1
Creatine phosphate	1.24636	0.317716	0.00734064	1.58892	1
Creatinine	1.68691	0.754386	0.00157923	1.80628	1
Cyclo(Ser-Pro)	0.2168	-2.20556	0.00831582	1.71514	0.972222
D-Ribono-1,4-lactone	2.98379	1.57715	0.00596771	1.67588	0.972222
1-Methylguanine	1.46174	0.54769	0.00358797	1.67448	0.944444
EPA	0.429453	-1.21943	1.64164e-05	2.07318	1
FFA(12:0)	1.15289	0.205259	0.00336106	1.68381	0.972222
FFA(18:2)	0.471254	-1.08542	0.000194385	1.93741	0.972222
FFA(18:4)	0.143202	-2.80387	0.00712046	1.62299	0.902778
FFA(22:4)	0.669435	-0.578984	0.000541226	1.88094	1
FFA(22:7)	0.190693	-2.39067	0.000543725	1.84836	1
Fumaric Acid	1.46803	0.553879	0.00837475	1.56087	0.916667
Glu-Phe	0.540518	-0.887585	0.00214865	1.77409	0.972222
Gly-Arg	0.733249	-0.447625	0.00225731	1.73029	1
Gly-Gly	0.283126	-1.82049	0.00262861	1.79979	1
Glycerophospho-N-Arachidonoyl Ethanolamine	1.93197	0.950072	0.00871213	1.62748	1
Hydroquinone	0.482136	-1.05249	0.00805427	1.56538	0.944444
11-HDoHE	0.297635	-1.74838	0.00483753	1.74962	1
Isokaurenoic acid	0.47457	-1.07531	1.61166e-07	2.12807	1
Isonicotinic acid	1.22152	0.288678	0.0023906	1.72866	0.972222
L-Allothreonine	0.53102	-0.913161	0.0094393	1.56204	0.916667
L-Homoserine	0.53102	-0.913161	0.0094393	1.56204	0.916667
L-Methionine sulfoxide	0.322094	-1.63445	0.00353909	1.72675	1
L-Serine	0.516041	-0.954441	0.00934257	1.61834	1
12-OxoETE	0.232017	-2.1077	0.00575291	1.63643	0.944444
LPE(0:0/22:4)	3.69839	1.8869	0.00230931	1.83531	1
LPE(20:4/0:0)	1.93197	0.950072	0.00871213	1.62748	1
LPE(22:4/0:0)	3.69839	1.8869	0.00230931	1.83531	1
13-HDoHE	0.325779	-1.61804	0.00472196	1.78431	1
13-HOTrE	0.277747	-1.84815	0.00517164	1.73936	1
Lys-Ser	0.718578	-0.476784	0.00572297	1.65247	0.972222
Lys-Tyr	0.47958	-1.06016	0.00490874	1.75617	0.972222
N-Acetylhistamine	1.97667	0.983073	0.00210917	1.75278	1
N-Acetylneuraminic Acid(SA)	1.67136	0.741021	0.00264256	1.70257	0.972222
N-acetylpyrrolidine	1.64366	0.716914	0.000330847	1.93184	1
N-lactoyl-phenylalanine	1.9747	0.981633	0.0012059	1.81897	1
N6-isopentene adenine	1.69468	0.761014	0.00862949	1.58688	0.944444
Nicotinamide	1.22245	0.289772	0.00239498	1.72863	0.944444
PC(O-16:0/0:0)	0.360661	-1.47128	0.00137795	1.83075	1
Pantothenate	2.03912	1.02795	0.00221125	1.74802	0.972222
Phe-Glu	0.540518	-0.887585	0.00214865	1.77409	0.972222
Phenyllactate(Pla)	0.249108	-2.00516	0.00538188	1.70251	0.944444
Phosphocholine	1.25981	0.333208	0.00145127	1.806	1
Pinolenic acid	0.394886	-1.34049	0.000287341	1.88598	1
Pro-Gln	0.52043	-0.942223	0.00823212	1.64498	0.888889
Pro-Lys	0.523398	-0.934021	0.00266147	1.73429	0.944444
2'-Deoxyadenosine	2.35171	1.23371	0.00680106	1.6458	1
Salicylic acid β-D-O-glucuronic acid	0.000219852	-12.1512	0.00612936	1.80109	1

## Sheet: Table S9
Table S9 KEGG enrichment analysis in An vs. Cn.
Description	MetaboliteRatio	BgRatio	enrich_factor	pvalue	qvalue	metaboliteID
Taurine and hypotaurine metabolism	0.0492	0.0229	2.15	0.0982944	0.98487	Isethionic acid	L-Cysteic acid	Sulfoacetic acid
Pyrimidine metabolism	0.0984	0.0687	1.43	0.182588	0.98487	Thymidine	Thymine	3-Ureidopropionate	Cytidine	Cytosine
Primary bile acid biosynthesis	0.0328	0.0153	2.15	0.214915	0.98487	Chenodeoxycholic Acid	Glycocholic Acid
Riboflavin metabolism	0.0328	0.0153	2.15	0.214915	0.98487	5,6-Dimethylbenzimidazole	Riboflavin
Indole alkaloid biosynthesis	0.0328	0.0153	2.15	0.214915	0.98487	Tryptamine	L-Tryptophan
Secondary bile acid biosynthesis	0.0492	0.0305	1.61	0.259559	0.98487	Chenodeoxycholic Acid	Glycocholic Acid	Hyodeoxycholic acid
Steroid hormone biosynthesis	0.0492	0.0305	1.61	0.259559	0.98487	estrone 3-sulfate	Cortisol	18-Hydroxycorticosterone
Biosynthesis of alkaloids derived from shikimate pathway	0.082	0.0611	1.34	0.285137	0.98487	Tryptamine	2,4-Quinolinediol	L-Tryptophan	L-Valine	Oxaloacetic acid
Histidine metabolism	0.0492	0.0382	1.29	0.434791	0.98487	Anserine	L-Carnosine	N-Acetylhistamine
Tryptophan metabolism	0.0492	0.0382	1.29	0.434791	0.98487	Tryptamine	5-Methoxytryptamine	L-Tryptophan
Alanine, aspartate and glutamate metabolism	0.0328	0.0229	1.43	0.448156	0.98487	N-Acetylaspartate	Oxaloacetic acid
Pantothenate and CoA biosynthesis	0.0328	0.0229	1.43	0.448156	0.98487	3-Ureidopropionate	L-Valine
Zeatin biosynthesis	0.0328	0.0229	1.43	0.448156	0.98487	N6-Isopentenyladenosine	O-Acetyl-L-serine
Glucosinolate biosynthesis	0.0328	0.0229	1.43	0.448156	0.98487	L-Tryptophan	L-Valine
Biosynthesis of various alkaloids	0.0328	0.0229	1.43	0.448156	0.98487	2,4-Quinolinediol	L-Tryptophan
Vitamin digestion and absorption	0.0328	0.0229	1.43	0.448156	0.98487	Nicotinamide	Riboflavin
Valine, leucine and isoleucine degradation	0.0164	0.0076	2.15	0.465649	0.98487	L-Valine
Lysine degradation	0.0164	0.0076	2.15	0.465649	0.98487	L-Saccharopine
Penicillin and cephalosporin biosynthesis	0.0164	0.0076	2.15	0.465649	0.98487	L-Valine
Fluorobenzoate degradation	0.0164	0.0076	2.15	0.465649	0.98487	Catechol
Starch and sucrose metabolism	0.0164	0.0076	2.15	0.465649	0.98487	D-Trehalose
O-Antigen nucleotide sugar biosynthesis	0.0164	0.0076	2.15	0.465649	0.98487	D-Mannose 6-phosphate
Glycosylphosphatidylinositol (GPI)-anchor biosynthesis	0.0164	0.0076	2.15	0.465649	0.98487	O-Phosphorylethanolamine
alpha-Linolenic acid metabolism	0.0164	0.0076	2.15	0.465649	0.98487	Traumatic acid
Dioxin degradation	0.0164	0.0076	2.15	0.465649	0.98487	Catechol
Polycyclic aromatic hydrocarbon degradation	0.0164	0.0076	2.15	0.465649	0.98487	Catechol
Insect hormone biosynthesis	0.0164	0.0076	2.15	0.465649	0.98487	20,26-dihydroxyecdysone
Biosynthesis of unsaturated fatty acids	0.0164	0.0076	2.15	0.465649	0.98487	EPA
Cationic antimicrobial peptide (CAMP) resistance	0.0164	0.0076	2.15	0.465649	0.98487	O-Phosphorylethanolamine
cGMP-PKG signaling pathway	0.0164	0.0076	2.15	0.465649	0.98487	Guanosine-5'-monophosphate
Sulfur relay system	0.0164	0.0076	2.15	0.465649	0.98487	O-Acetyl-L-serine
Longevity regulating pathway - worm	0.0164	0.0076	2.15	0.465649	0.98487	Nicotinamide
Axon regeneration	0.0164	0.0076	2.15	0.465649	0.98487	L-Tryptophan
Olfactory transduction	0.0164	0.0076	2.15	0.465649	0.98487	Guanosine-5'-monophosphate
Phototransduction	0.0164	0.0076	2.15	0.465649	0.98487	Guanosine-5'-monophosphate
Cortisol synthesis and secretion	0.0164	0.0076	2.15	0.465649	0.98487	Cortisol
Cushing syndrome	0.0164	0.0076	2.15	0.465649	0.98487	Cortisol
Aldosterone-regulated sodium reabsorption	0.0164	0.0076	2.15	0.465649	0.98487	Cortisol
Cholesterol metabolism	0.0164	0.0076	2.15	0.465649	0.98487	Glycocholic Acid
Prostate cancer	0.0164	0.0076	2.15	0.465649	0.98487	Cortisol
Glucocorticoid and mineralocorticoid receptor agonists/antagonists	0.0164	0.0076	2.15	0.465649	0.98487	Cortisol
Neuroactive ligand-receptor interaction	0.0656	0.0611	1.07	0.561748	0.98487	Tryptamine	p-Hydroxyphenylethanolamine	Cortisol	L-Cysteic acid
Cysteine and methionine metabolism	0.0492	0.0458	1.07	0.592407	0.98487	L-Cystathionine	L-Cysteic acid	O-Acetyl-L-serine
Aminobenzoate degradation	0.0492	0.0458	1.07	0.592407	0.98487	Aniline	Benzaldehyde	Catechol
Biosynthesis of various antibiotics	0.0492	0.0458	1.07	0.592407	0.98487	Hydroxyurea	O-Acetyl-L-serine	Oxaloacetic acid
Cyanoamino acid metabolism	0.0328	0.0305	1.07	0.636753	0.98487	L-Alanine	L-Valine
Sulfur metabolism	0.0328	0.0305	1.07	0.636753	0.98487	Methanesulfonic acid	O-Acetyl-L-serine
Biosynthesis of various other secondary metabolites	0.0328	0.0305	1.07	0.636753	0.98487	L-Tryptophan	Oxaloacetic acid
Phosphotransferase system (PTS)	0.0328	0.0305	1.07	0.636753	0.98487	D-Mannose 6-phosphate	D-Trehalose
Serotonergic synapse	0.0328	0.0305	1.07	0.636753	0.98487	L-Tryptophan	Prostaglandin B2
Mineral absorption	0.0328	0.0305	1.07	0.636753	0.98487	L-Tryptophan	L-Valine
Purine metabolism	0.082	0.084	0.98	0.649902	0.98487	Allantoic acid	Deoxyguanosine	Guanine	Guanosine-5'-monophosphate	2'-Deoxyadenosine
Bile secretion	0.0656	0.0687	0.95	0.680488	0.98487	estrone 3-sulfate	Chenodeoxycholic Acid	Cortisol	Glycocholic Acid
Glycolysis / Gluconeogenesis	0.0164	0.0153	1.07	0.716383	0.98487	Oxaloacetic acid
Pentose and glucuronate interconversions	0.0164	0.0153	1.07	0.716383	0.98487	D-Arabitol
Fructose and mannose metabolism	0.0164	0.0153	1.07	0.716383	0.98487	D-Mannose 6-phosphate
Cutin, suberine and wax biosynthesis	0.0164	0.0153	1.07	0.716383	0.98487	16-Hydroxyhexadecanoic acid
Arginine biosynthesis	0.0164	0.0153	1.07	0.716383	0.98487	L-Citrulline
Valine, leucine and isoleucine biosynthesis	0.0164	0.0153	1.07	0.716383	0.98487	L-Valine
Lysine biosynthesis	0.0164	0.0153	1.07	0.716383	0.98487	L-Saccharopine
Chlorocyclohexane and chlorobenzene degradation	0.0164	0.0153	1.07	0.716383	0.98487	Catechol
Staurosporine biosynthesis	0.0164	0.0153	1.07	0.716383	0.98487	L-Tryptophan
Amino sugar and nucleotide sugar metabolism	0.0164	0.0153	1.07	0.716383	0.98487	D-Mannose 6-phosphate
Sphingolipid metabolism	0.0164	0.0153	1.07	0.716383	0.98487	O-Phosphorylethanolamine
Nicotinate and nicotinamide metabolism	0.0164	0.0153	1.07	0.716383	0.98487	Nicotinamide
Biosynthesis of alkaloids derived from ornithine, lysine and nicotinic acid	0.0164	0.0153	1.07	0.716383	0.98487	Oxaloacetic acid
Biosynthesis of alkaloids derived from terpenoid and polyketide	0.0164	0.0153	1.07	0.716383	0.98487	Oxaloacetic acid
Antifolate resistance	0.0164	0.0153	1.07	0.716383	0.98487	Guanosine-5'-monophosphate
Two-component system	0.0164	0.0153	1.07	0.716383	0.98487	Oxaloacetic acid
Sphingolipid signaling pathway	0.0164	0.0153	1.07	0.716383	0.98487	O-Phosphorylethanolamine
Lysosome	0.0164	0.0153	1.07	0.716383	0.98487	D-Mannose 6-phosphate
Ferroptosis	0.0164	0.0153	1.07	0.716383	0.98487	LPE(18:0/0:0)
Taste transduction	0.0164	0.0153	1.07	0.716383	0.98487	Guanosine-5'-monophosphate
Aldosterone synthesis and secretion	0.0164	0.0153	1.07	0.716383	0.98487	18-Hydroxycorticosterone
Proximal tubule bicarbonate reclamation	0.0164	0.0153	1.07	0.716383	0.98487	Oxaloacetic acid
beta-Alanine metabolism	0.0492	0.0534	0.92	0.71913	0.98487	3-Ureidopropionate	Anserine	L-Carnosine
Phenylalanine metabolism	0.0328	0.0382	0.86	0.771394	0.98487	N-Phenylacetylglycine	Phenethylamine
Benzoate degradation	0.0328	0.0382	0.86	0.771394	0.98487	Catechol	Oxaloacetic acid
D-Amino acid metabolism	0.0328	0.0382	0.86	0.771394	0.98487	L-Glutamine	Oxaloacetic acid
Biosynthesis of plant hormones	0.0328	0.0382	0.86	0.771394	0.98487	L-Tryptophan	Oxaloacetic acid
Central carbon metabolism in cancer	0.0492	0.0611	0.81	0.813559	0.98487	L-Tryptophan	L-Valine	Oxaloacetic acid
ABC transporters	0.1148	0.1374	0.84	0.83054	0.98487	Cytidine	D-Trehalose	Deoxyguanosine	L-Valine	2'-Deoxyadenosine
Citrate cycle (TCA cycle)	0.0164	0.0229	0.72	0.850496	0.98487	Oxaloacetic acid
Phenylalanine, tyrosine and tryptophan biosynthesis	0.0164	0.0229	0.72	0.850496	0.98487	L-Tryptophan
Pyruvate metabolism	0.0164	0.0229	0.72	0.850496	0.98487	Oxaloacetic acid
Toluene degradation	0.0164	0.0229	0.72	0.850496	0.98487	Benzaldehyde
Glyoxylate and dicarboxylate metabolism	0.0164	0.0229	0.72	0.850496	0.98487	Oxaloacetic acid
Carbon fixation in photosynthetic organisms	0.0164	0.0229	0.72	0.850496	0.98487	Oxaloacetic acid
Carbon fixation pathways in prokaryotes	0.0164	0.0229	0.72	0.850496	0.98487	Oxaloacetic acid
Biosynthesis of terpenoids and steroids	0.0164	0.0229	0.72	0.850496	0.98487	Oxaloacetic acid
African trypanosomiasis	0.0164	0.0229	0.72	0.850496	0.98487	L-Tryptophan
Pathways in cancer	0.0164	0.0229	0.72	0.850496	0.98487	Cortisol
Aminoacyl-tRNA biosynthesis	0.0328	0.0458	0.72	0.860888	0.98487	L-Tryptophan	L-Valine
Arginine and proline metabolism	0.0328	0.0534	0.61	0.917592	0.98487	Creatinine	1-Methyl-hydantoin
Glutathione metabolism	0.0164	0.0305	0.54	0.921744	0.98487	5-Oxoproline
Glycerophospholipid metabolism	0.0164	0.0305	0.54	0.921744	0.98487	O-Phosphorylethanolamine
Naphthalene degradation	0.0164	0.0305	0.54	0.921744	0.98487	Catechol
Biosynthesis of various plant secondary metabolites	0.0164	0.0305	0.54	0.921744	0.98487	Oxaloacetic acid
Glucagon signaling pathway	0.0164	0.0305	0.54	0.921744	0.98487	Oxaloacetic acid
Biosynthesis of phenylpropanoids	0.0328	0.0611	0.54	0.952269	0.98487	L-Tryptophan	Oxaloacetic acid
Arachidonic acid metabolism	0.0164	0.0382	0.43	0.959332	0.98487	Prostaglandin B2
Biosynthesis of plant secondary metabolites	0.082	0.1298	0.63	0.964539	0.98487	Tryptamine	Guanosine-5'-monophosphate	L-Tryptophan	L-Valine	Oxaloacetic acid
Biosynthesis of alkaloids derived from histidine and purine	0.0328	0.0687	0.48	0.97289	0.98487	Guanosine-5'-monophosphate	Oxaloacetic acid
Protein digestion and absorption	0.0328	0.0687	0.48	0.97289	0.98487	L-Tryptophan	L-Valine
Methane metabolism	0.0164	0.0458	0.36	0.97902	0.98487	Oxaloacetic acid
Porphyrin metabolism	0.0164	0.0458	0.36	0.97902	0.98487	5,6-Dimethylbenzimidazole
Glycine, serine and threonine metabolism	0.0328	0.0763	0.43	0.98487	0.98487	L-Cystathionine	L-Tryptophan

## Sheet: Table S10
Table S10 KEGG enrichment analysis in An vs. Tn.
Description	MetaboliteRatio	BgRatio	enrich_factor	pvalue	qvalue	metaboliteID
Pyrimidine metabolism	0.1167	0.0687	1.7	0.0489057	0.869453	Thymidine	Thymine	Uridine	3-Ureidopropionate	Cytidine	Cytosine	2'-Deoxyuridine
Biosynthesis of alkaloids derived from shikimate pathway	0.1	0.0611	1.64	0.0892511	0.869453	Tryptamine	Fumaric Acid	L-Tryptophan	L-Tyrosine	L-Valine	Oxaloacetic acid
Alanine, aspartate and glutamate metabolism	0.05	0.0229	2.18	0.0934602	0.869453	Fumaric Acid	N-Acetylaspartate	Oxaloacetic acid
Taurine and hypotaurine metabolism	0.05	0.0229	2.18	0.0934602	0.869453	Isethionic acid	L-Cysteic acid	Sulfoacetic acid
Glucosinolate biosynthesis	0.05	0.0229	2.18	0.0934602	0.869453	L-Tryptophan	L-Tyrosine	L-Valine
Phenylalanine metabolism	0.0667	0.0382	1.75	0.134688	0.869453	Fumaric Acid	L-Tyrosine	N-Phenylacetylglycine	Phenethylamine
Purine metabolism	0.1167	0.084	1.39	0.177748	0.869453	Uric acid	Xanthine	Allantoic acid	Deoxyguanosine	Guanine	Guanosine-5'-monophosphate	2'-Deoxyadenosine
Arginine biosynthesis	0.0333	0.0153	2.18	0.207868	0.869453	Fumaric Acid	L-Citrulline
Riboflavin metabolism	0.0333	0.0153	2.18	0.207868	0.869453	5,6-Dimethylbenzimidazole	Riboflavin
Nicotinate and nicotinamide metabolism	0.0333	0.0153	2.18	0.207868	0.869453	Fumaric Acid	Nicotinamide
Indole alkaloid biosynthesis	0.0333	0.0153	2.18	0.207868	0.869453	Tryptamine	L-Tryptophan
Phenylpropanoid biosynthesis	0.0333	0.0153	2.18	0.207868	0.869453	L-Tyrosine	Spermidine
Biosynthesis of alkaloids derived from ornithine, lysine and nicotinic acid	0.0333	0.0153	2.18	0.207868	0.869453	Fumaric Acid	Oxaloacetic acid
Biosynthesis of alkaloids derived from terpenoid and polyketide	0.0333	0.0153	2.18	0.207868	0.869453	Fumaric Acid	Oxaloacetic acid
Two-component system	0.0333	0.0153	2.18	0.207868	0.869453	Fumaric Acid	Oxaloacetic acid
Cyanoamino acid metabolism	0.05	0.0305	1.64	0.248984	0.869453	L-Alanine	L-Tyrosine	L-Valine
Glutathione metabolism	0.05	0.0305	1.64	0.248984	0.869453	5-Oxoproline	Cys-Gly	Spermidine
Biosynthesis of various other secondary metabolites	0.05	0.0305	1.64	0.248984	0.869453	L-Tryptophan	L-Tyrosine	Oxaloacetic acid
Glucagon signaling pathway	0.05	0.0305	1.64	0.248984	0.869453	Fumaric Acid	Glycogen	Oxaloacetic acid
Biosynthesis of various antibiotics	0.0667	0.0458	1.46	0.263951	0.869453	Hydroxyurea	L-Tyrosine	O-Acetyl-L-serine	Oxaloacetic acid
Central carbon metabolism in cancer	0.0833	0.0611	1.36	0.269705	0.869453	Fumaric Acid	L-Tryptophan	L-Tyrosine	L-Valine	Oxaloacetic acid
Tryptophan metabolism	0.05	0.0382	1.31	0.420427	0.869453	Tryptamine	5-Methoxytryptamine	L-Tryptophan
Biosynthesis of plant hormones	0.05	0.0382	1.31	0.420427	0.869453	Fumaric Acid	L-Tryptophan	Oxaloacetic acid
Citrate cycle (TCA cycle)	0.0333	0.0229	1.46	0.436685	0.869453	Fumaric Acid	Oxaloacetic acid
Phenylalanine, tyrosine and tryptophan biosynthesis	0.0333	0.0229	1.46	0.436685	0.869453	L-Tryptophan	L-Tyrosine
Pyruvate metabolism	0.0333	0.0229	1.46	0.436685	0.869453	Fumaric Acid	Oxaloacetic acid
Carbon fixation pathways in prokaryotes	0.0333	0.0229	1.46	0.436685	0.869453	Fumaric Acid	Oxaloacetic acid
Pantothenate and CoA biosynthesis	0.0333	0.0229	1.46	0.436685	0.869453	3-Ureidopropionate	L-Valine
Zeatin biosynthesis	0.0333	0.0229	1.46	0.436685	0.869453	N6-Isopentenyladenosine	O-Acetyl-L-serine
Biosynthesis of terpenoids and steroids	0.0333	0.0229	1.46	0.436685	0.869453	Fumaric Acid	Oxaloacetic acid
Vitamin digestion and absorption	0.0333	0.0229	1.46	0.436685	0.869453	Nicotinamide	Riboflavin
Ubiquinone and other terpenoid-quinone biosynthesis	0.0167	0.0076	2.18	0.458015	0.869453	L-Tyrosine
Oxidative phosphorylation	0.0167	0.0076	2.18	0.458015	0.869453	Fumaric Acid
Valine, leucine and isoleucine degradation	0.0167	0.0076	2.18	0.458015	0.869453	L-Valine
Lysine degradation	0.0167	0.0076	2.18	0.458015	0.869453	L-Saccharopine
Penicillin and cephalosporin biosynthesis	0.0167	0.0076	2.18	0.458015	0.869453	L-Valine
Novobiocin biosynthesis	0.0167	0.0076	2.18	0.458015	0.869453	L-Tyrosine
O-Antigen nucleotide sugar biosynthesis	0.0167	0.0076	2.18	0.458015	0.869453	D-Mannose 6-phosphate
Styrene degradation	0.0167	0.0076	2.18	0.458015	0.869453	Fumaric Acid
Isoquinoline alkaloid biosynthesis	0.0167	0.0076	2.18	0.458015	0.869453	L-Tyrosine
Betalain biosynthesis	0.0167	0.0076	2.18	0.458015	0.869453	L-Tyrosine
Insect hormone biosynthesis	0.0167	0.0076	2.18	0.458015	0.869453	20,26-dihydroxyecdysone
Biosynthesis of unsaturated fatty acids	0.0167	0.0076	2.18	0.458015	0.869453	EPA
Biosynthesis of vancomycin group antibiotics	0.0167	0.0076	2.18	0.458015	0.869453	L-Tyrosine
Biosynthesis of enediyne antibiotics	0.0167	0.0076	2.18	0.458015	0.869453	L-Tyrosine
cGMP-PKG signaling pathway	0.0167	0.0076	2.18	0.458015	0.869453	Guanosine-5'-monophosphate
Sulfur relay system	0.0167	0.0076	2.18	0.458015	0.869453	O-Acetyl-L-serine
Longevity regulating pathway - worm	0.0167	0.0076	2.18	0.458015	0.869453	Nicotinamide
Axon regeneration	0.0167	0.0076	2.18	0.458015	0.869453	L-Tryptophan
Dopaminergic synapse	0.0167	0.0076	2.18	0.458015	0.869453	L-Tyrosine
Olfactory transduction	0.0167	0.0076	2.18	0.458015	0.869453	Guanosine-5'-monophosphate
Phototransduction	0.0167	0.0076	2.18	0.458015	0.869453	Guanosine-5'-monophosphate
Melanogenesis	0.0167	0.0076	2.18	0.458015	0.869453	L-Tyrosine
Prolactin signaling pathway	0.0167	0.0076	2.18	0.458015	0.869453	L-Tyrosine
Parkinson disease	0.0167	0.0076	2.18	0.458015	0.869453	L-Tyrosine
Cocaine addiction	0.0167	0.0076	2.18	0.458015	0.869453	L-Tyrosine
Amphetamine addiction	0.0167	0.0076	2.18	0.458015	0.869453	L-Tyrosine
Alcoholism	0.0167	0.0076	2.18	0.458015	0.869453	L-Tyrosine
Renal cell carcinoma	0.0167	0.0076	2.18	0.458015	0.869453	Fumaric Acid
Biosynthesis of phenylpropanoids	0.0667	0.0611	1.09	0.543609	0.944216	Fumaric Acid	L-Tryptophan	Oxaloacetic acid	Salicylaldehyde
Biosynthesis of plant secondary metabolites	0.1333	0.1298	1.03	0.556985	0.944216	Tryptamine	Xanthine	Fumaric Acid	Guanosine-5'-monophosphate	L-Tryptophan	L-Tyrosine	L-Valine	Oxaloacetic acid
Cysteine and methionine metabolism	0.05	0.0458	1.09	0.576903	0.944216	L-Cystathionine	L-Cysteic acid	O-Acetyl-L-serine
Porphyrin metabolism	0.05	0.0458	1.09	0.576903	0.944216	5,6-Dimethylbenzimidazole	O-Phospho-L-threonine	Porphobilinogen
Aminoacyl-tRNA biosynthesis	0.05	0.0458	1.09	0.576903	0.944216	L-Tryptophan	L-Tyrosine	L-Valine
Butanoate metabolism	0.0333	0.0305	1.09	0.624386	0.944216	(R)-3-Hydroxybutanoic acid	Fumaric Acid
Sulfur metabolism	0.0333	0.0305	1.09	0.624386	0.944216	Methanesulfonic acid	O-Acetyl-L-serine
Biosynthesis of various plant secondary metabolites	0.0333	0.0305	1.09	0.624386	0.944216	L-Tyrosine	Oxaloacetic acid
Mineral absorption	0.0333	0.0305	1.09	0.624386	0.944216	L-Tryptophan	L-Valine
ABC transporters	0.1333	0.1374	0.97	0.645523	0.944216	Uridine	Cytidine	Deoxyguanosine	L-Valine	2'-Deoxyadenosine	Riboflavin	2'-Deoxyuridine	Spermidine
Biosynthesis of alkaloids derived from histidine and purine	0.0667	0.0687	0.97	0.662969	0.944216	Xanthine	Fumaric Acid	Guanosine-5'-monophosphate	Oxaloacetic acid
Glycolysis / Gluconeogenesis	0.0167	0.0153	1.09	0.708162	0.944216	Oxaloacetic acid
Pentose and glucuronate interconversions	0.0167	0.0153	1.09	0.708162	0.944216	D-Arabitol
Fructose and mannose metabolism	0.0167	0.0153	1.09	0.708162	0.944216	D-Mannose 6-phosphate
Valine, leucine and isoleucine biosynthesis	0.0167	0.0153	1.09	0.708162	0.944216	L-Valine
Lysine biosynthesis	0.0167	0.0153	1.09	0.708162	0.944216	L-Saccharopine
Staurosporine biosynthesis	0.0167	0.0153	1.09	0.708162	0.944216	L-Tryptophan
Amino sugar and nucleotide sugar metabolism	0.0167	0.0153	1.09	0.708162	0.944216	D-Mannose 6-phosphate
Biosynthesis of siderophore group nonribosomal peptides	0.0167	0.0153	1.09	0.708162	0.944216	Spermidine
Antifolate resistance	0.0167	0.0153	1.09	0.708162	0.944216	Guanosine-5'-monophosphate
cAMP signaling pathway	0.0167	0.0153	1.09	0.708162	0.944216	(R)-3-Hydroxybutanoic acid
Lysosome	0.0167	0.0153	1.09	0.708162	0.944216	D-Mannose 6-phosphate
Ferroptosis	0.0167	0.0153	1.09	0.708162	0.944216	LPE(18:0/0:0)
Taste transduction	0.0167	0.0153	1.09	0.708162	0.944216	Guanosine-5'-monophosphate
Proximal tubule bicarbonate reclamation	0.0167	0.0153	1.09	0.708162	0.944216	Oxaloacetic acid
D-Amino acid metabolism	0.0333	0.0382	0.87	0.760358	0.951038	L-Glutamine	Oxaloacetic acid
Galactose metabolism	0.0167	0.0229	0.73	0.843901	0.951038	Stachyose
Monobactam biosynthesis	0.0167	0.0229	0.73	0.843901	0.951038	L-Tyrosine
Toluene degradation	0.0167	0.0229	0.73	0.843901	0.951038	Benzaldehyde
Glyoxylate and dicarboxylate metabolism	0.0167	0.0229	0.73	0.843901	0.951038	Oxaloacetic acid
Carbon fixation in photosynthetic organisms	0.0167	0.0229	0.73	0.843901	0.951038	Oxaloacetic acid
Thiamine metabolism	0.0167	0.0229	0.73	0.843901	0.951038	L-Tyrosine
Biosynthesis of various alkaloids	0.0167	0.0229	0.73	0.843901	0.951038	L-Tryptophan
African trypanosomiasis	0.0167	0.0229	0.73	0.843901	0.951038	L-Tryptophan
Pathways in cancer	0.0167	0.0229	0.73	0.843901	0.951038	Fumaric Acid
Tyrosine metabolism	0.0333	0.0458	0.73	0.852086	0.951038	Fumaric Acid	L-Tyrosine
Aminobenzoate degradation	0.0333	0.0458	0.73	0.852086	0.951038	Aniline	Benzaldehyde
Methane metabolism	0.0333	0.0458	0.73	0.852086	0.951038	L-Tyrosine	Oxaloacetic acid
Protein digestion and absorption	0.05	0.0687	0.73	0.870278	0.951038	L-Tryptophan	L-Tyrosine	L-Valine
Bile secretion	0.05	0.0687	0.73	0.870278	0.951038	Uric acid	estrone 3-sulfate	Spermidine
Arginine and proline metabolism	0.0333	0.0534	0.62	0.911085	0.951038	1-Methyl-hydantoin	Spermidine
beta-Alanine metabolism	0.0333	0.0534	0.62	0.911085	0.951038	3-Ureidopropionate	Spermidine
Secondary bile acid biosynthesis	0.0167	0.0305	0.55	0.917072	0.951038	Hyodeoxycholic acid
Steroid hormone biosynthesis	0.0167	0.0305	0.55	0.917072	0.951038	estrone 3-sulfate
Caffeine metabolism	0.0167	0.0305	0.55	0.917072	0.951038	Xanthine
Glycerophospholipid metabolism	0.0167	0.0305	0.55	0.917072	0.951038	Diethanolamine
Naphthalene degradation	0.0167	0.0305	0.55	0.917072	0.951038	Salicylaldehyde
Phosphotransferase system (PTS)	0.0167	0.0305	0.55	0.917072	0.951038	D-Mannose 6-phosphate
Serotonergic synapse	0.0167	0.0305	0.55	0.917072	0.951038	L-Tryptophan
Neuroactive ligand-receptor interaction	0.0333	0.0611	0.55	0.947721	0.964866	Tryptamine	L-Cysteic acid
Histidine metabolism	0.0167	0.0382	0.44	0.956251	0.964866	N-Acetylhistamine
Benzoate degradation	0.0167	0.0382	0.44	0.956251	0.964866	Oxaloacetic acid
Glycine, serine and threonine metabolism	0.0333	0.0763	0.44	0.982906	0.982906	L-Cystathionine	L-Tryptophan

[truncated: 6 more sheets: Table S11, Table S12, Table S13, Table S14, Table S15, Table S16]
